# Supplementary material for: High confidence QTLs and key genes identified using Meta-QTL analysis for enhancing heat tolerance in chickpea (Cicer arietinum L.)
Source: Front Plant Sci. 2023 Oct 20;14:1274759. doi: 10.3389/fpls.2023.1274759 (PMC10623133; doi:10.3389/fpls.2023.1274759)
Supplement: Supplementary file 1 [file Table_1.xlsx]

## Sheet: Supplementary Table 1
Supplementary Table S1: Details of the confidence intervals and phenotypic variation explained by individual QTLs from previous studies
Trait	QTLs reported	Linkage group	Confidence interval (%)	Phenotypic variance explained (%)	Reference
Morphological	qPB	CaLG3	44.2935	2	Jha et al., 2019
	qph - 01	CaLG2	10.9919	7.93	Kushwah et al., 2021
	qph - 01	CaLG2	14.0817	6.19	Kushwah et al., 2021
Phenological	CaDM_LS1.1	CaLG1	4.88621	18.13	Jha et al., 2021
	CaDM_LS1.1	CaLG1	4.88621	18.13	Jha et al., 2021
	CaDM_LS1.2	CaLG1	9.88694	8.96	Jha et al., 2021
	CaDM_LS1.3	CaLG1	5.61388	15.78	Jha et al., 2021
	CaDM_LS1.3	CaLG1	5.61388	15.78	Jha et al., 2021
	qdff - 01	CaLG1	5.92159	14.72	Kushwah et al., 2021
	qdhf - 01	CaLG1	9.68509	9	Kushwah et al., 2021
	qdff - 01	CaLG1	8.60472	10.13	Kushwah et al., 2021
	qdff - 02	CaLG1	4.76316	18.3	Kushwah et al., 2021
	qdfi - 01	CaLG1	9.46425	9.21	Kushwah et al., 2021
	qdhf - 01	CaLG1	9.62095	9.06	Kushwah et al., 2021
	qpv - 01	CaLG2	7.72746	11.28	Kushwah et al., 2021
	qdff - 02	CaLG3	11.0336	7.9	Kushwah et al., 2021
	qdhf - 02	CaLG3	11.4692	7.6	Kushwah et al., 2021
	qdhf - 02	CaLG4	8.76919	9.94	Kushwah et al., 2021
	qdff - 03	CaLG4	9.42333	9.25	Kushwah et al., 2021
	qpv - 03	CaLG4	9.77195	8.92	Kushwah et al., 2021
	qdhf - 03	CaLG4	9.99608	8.72	Kushwah et al., 2021
	qdhf - 03	CaLG4	10.8012	8.07	Kushwah et al., 2021
	qdfi - 02	CaLG4	11.4091	7.64	Kushwah et al., 2021
	qdff - 03	CaLG4	13.4308	6.49	Kushwah et al., 2021
	qdhf - 04	CaLG4	15.2922	5.7	Kushwah et al., 2021
	qpv - 02	CaLG4	6.41396	13.59	Kushwah et al., 2021
	qph - 02	CaLG4	8.54566	10.2	Kushwah et al., 2021
	qpv - 01	CaLG5	7.16824	12.16	Kushwah et al., 2021
	qdg - 01	CaLG5	9.70666	8.98	Kushwah et al., 2021
	qdg - 02	CaLG6	7.71379	11.3	Kushwah et al., 2021
	CaDFI_LS6.1	CaLG6	9.88694	8.96	Jha et al., 2021
	CaDFI_LS6.1	CaLG6	11.0595	8.01	Jha et al., 2021
	qdff - 04	CaLG6	12.329	7.07	Kushwah et al., 2021
	qdff - 04	CaLG6	12.8185	6.8	Kushwah et al., 2021
	qdg - 02	CaLG6	13.0098	6.7	Kushwah et al., 2021
	qdg - 01	CaLG7	9.79391	8.9	Kushwah et al., 2021
	qdg - 03	CaLG7	15.5932	5.59	Kushwah et al., 2021
	CaDFI_LS8.1	CaLG8	11.3573	7.8	Jha et al., 2021
	CaDFI_LS8.1	CaLG8	11.8432	7.48	Jha et al., 2021
Physiological	CaNDVI_LS1.1	CaLG1	9.43418	9.39	Jha et al., 2021
	CaNDVI_LS1.2	CaLG1	2.60397	34.02	Jha et al., 2021
	qmpi - 01	CaLG1	10.8415	8.04	Kushwah et al., 2021
	CaCHL_LS2.1	CaLG2	10.8829	8.14	Jha et al., 2021
	CaNDVI_LS2.1S1	CaLG2	3.36705	26.31	Jha et al., 2021
	CaNDVI_LS2.1S2	CaLG2	3.86168	22.94	Jha et al., 2021
	CaNDVI_LS2.2S2	CaLG2	8.9936	9.85	Jha et al., 2021
	CaNDVI_LS2.2S1	CaLG2	10.0211	8.84	Jha et al., 2021
	qmpi - 02	CaLG2	11.1608	7.81	Kushwah et al., 2021
	qmpi - 01	CaLG2	13.0293	6.69	Kushwah et al., 2021
	CaCMS_NS3.1	CaLG3	7.79129	11.37	Jha et al., 2021
	CaNDVI_NS3.1S1	CaLG3	8.25601	10.73	Jha et al., 2021
	CaNDVI_NS3.1	CaLG3	9.72414	9.11	Jha et al., 2021
	CaCHL_NS4.3	CaLG4	2.64281	33.52	Jha et al., 2021
	CaCHL_NS4.1	CaLG4	4.49452	19.71	Jha et al., 2021
	CaNDVI_NS4.1	CaLG4	7.73685	11.45	Jha et al., 2021
	CaCMS_NS4.1	CaLG4	8.5757	10.33	Jha et al., 2021
	qmpi - 02	CaLG4	8.65599	10.07	Kushwah et al., 2021
	CaCHL_NS4.2	CaLG4	8.93014	9.92	Jha et al., 2021
	qmpi - 03	CaLG4	9.44375	9.23	Kushwah et al., 2021
	CaCHL_NS4.3	CaLG4	10.7248	8.26	Jha et al., 2021
	CaNDVI_NS4.1	CaLG4	11.9551	7.41	Jha et al., 2021
	CaNDVI_NS4.2	CaLG4	12.6013	7.03	Jha et al., 2021
	CaCHL_LS5.1	CaLG5	5.89009	15.04	Jha et al., 2021
	CaNDVI_NS5.2	CaLG5	8.51798	10.4	Jha et al., 2021
	CaNDVI_NS5.1	CaLG5	9.35448	9.47	Jha et al., 2021
	CaCHL_LS5.2	CaLG5	13.0659	6.78	Jha et al., 2021
	CaNBI_LS6.1	CaLG6	8.63421	10.26	Jha et al., 2021
	CaNBI_LS6.2	CaLG6	9.88694	8.96	Jha et al., 2021
	CaCMS_LS6.1	CaLG6	11.4306	7.75	Jha et al., 2021
	CaNDVI_NS6.1	CaLG6	13.2417	6.69	Jha et al., 2021
	qCHL	CaLG6	14.7863	17.4	Jha et al., 2019
	CaNBI_LS7.2	CaLG7	7.41934	11.94	Jha et al., 2021
	CaNBI_LS7.1	CaLG7	9.51525	9.31	Jha et al., 2021
	qrlwc - 01	CaLG7	9.52631	9.15	Kushwah et al., 2021
	CaNBI_LS7.1	CaLG7	11.9874	7.39	Jha et al., 2021
	CaNBI_LS8.2	CaLG8	6.35944	13.93	Jha et al., 2021
	CaNBI_LS8.2	CaLG8	7.7301	11.46	Jha et al., 2021
	CaNBI_LS8.3	CaLG8	7.74362	11.44	Jha et al., 2021
	CaNDVI_NS8.1	CaLG8	8.6258	10.27	Jha et al., 2021
	CaNBI_LS8.1	CaLG8	8.90321	9.95	Jha et al., 2021
	CaNBI_LS8.1	CaLG8	8.90321	9.95	Jha et al., 2021
	CaNDVI_NS8.2	CaLG8	9.61856	9.21	Jha et al., 2021
Yield and Yield related traits	Ca100SW_LS1.1	CaLG1	2.37945	37.23	Jha et al., 2021
	CaDPI_LS1.1	CaLG1	10.8829	8.14	Jha et al., 2021
	qhi - 02	CaLG1	11.4994	7.58	Kushwah et al., 2021
	qhi - 01	CaLG1	11.1465	7.82	Kushwah et al., 2021
	qbio - 01	CaLG1	7.13304	12.22	Kushwah et al., 2021
	qnpp - 01	CaLG1	6.83117	12.76	Kushwah et al., 2021
	qhi - 03	CaLG1	10.4265	8.36	Kushwah et al., 2021
	qyld - 01	CaLG1	11.0898	7.86	Kushwah et al., 2021
	CaSYPP_LS2.1s1	CaLG2	4.9215	18	Jha et al., 2021
	qyld - 01	CaLG2	8.47916	10.28	Kushwah et al., 2021
	CaBYPP_LS2.1	CaLG2	12.2527	7.23	Jha et al., 2021
	qyld - 02	CaLG2	12.6879	6.87	Kushwah et al., 2021
	qnpp - 02	CaLG3	7.40576	11.77	Kushwah et al., 2021
	qyld - 02	CaLG3	10.1356	8.6	Kushwah et al., 2021
	Ca100SW_LS4.1	CaLG4	2.39862	36.34	Kushwah et al., 2021
	qbio - 02	CaLG4	6.35782	13.71	Kushwah et al., 2021
	CaDPF_NS4.2	CaLG4	7.40694	11.96	Jha et al., 2021
	CaDPF_NS4.1	CaLG4	9.44424	9.38	Jha et al., 2021
	qhsw - 01	CaLG4	9.79391	8.9	Kushwah et al., 2021
	qgy02_5	CaLG5	3.37089	16.56	Paul et al., 2018
	q%podset06_5	CaLG5	4.19714	13.3	Paul et al., 2018
	qfpod02_5	CaLG5	4.64023	12.03	Paul et al., 2018
	CaHI_NS5.1	CaLG5	4.73981	18.69	Jha et al., 2021
	qts02_5	CaLG5	5.58219	10	Paul et al., 2018
	qhsw - 02	CaLG5	7.8457	11.11	Kushwah et al., 2021
	CaBYPP_NS6.3	CaLG6	2.25355	39.31	Jha et al., 2021
	qvs05_6	CaLG6	6.17499	9.04	Paul et al., 2018
	CaSYPP_LS6.1	CaLG6	6.34123	13.97	Jha et al., 2021
	CaSYPP_NS6.2	CaLG6	7.45681	11.88	Jha et al., 2021
	CaBYPP_NS6.1	CaLG6	7.9379	11.16	Jha et al., 2021
	q%podset08_6	CaLG6	8.02454	6.9564	Paul et al., 2018
	CaBYPP_LS6.5	CaLG6	8.2101	10.79	Jha et al., 2021
	CaBYPP_NS6.1	CaLG6	8.27915	10.7	Jha et al., 2021
	CaDPI_LS6.1	CaLG6	8.5757	10.33	Jha et al., 2021
	CaBYPP_NS6.2	CaLG6	9.39416	9.43	Jha et al., 2021
	qfpod03_6	CaLG6	9.42938	5.92	Paul et al., 2018
	CaBYPP_LS6.3	CaLG6	9.45432	9.37	Jha et al., 2021
	qhsw - 02	CaLG6	10.1829	8.56	Kushwah et al., 2021
	CaSYPP_NS6.3	CaLG6	10.2294	8.66	Jha et al., 2021
	CaDPI_LS6.1	CaLG6	10.4837	8.45	Jha et al., 2021
	CaHI_NS6.1	CaLG6	10.9637	8.08	Jha et al., 2021
	CaBYPP_LS6.5	CaLG6	11.8749	7.46	Jha et al., 2021
	CaHI_LS6.2	CaLG6	12.1186	7.31	Jha et al., 2021
	CaBYPP_LS6.4	CaLG6	12.8016	6.92	Jha et al., 2021
	CaFP_NS6.1	CaLG6	13.4223	6.6	Jha et al., 2021
	qgy03_6	CaLG6	14.2356	3.9213	Paul et al., 2018
	CaDPI_LS6.1	CaLG6	15.0658	5.88	Jha et al., 2021
	CaDPI_LS7.2	CaLG7	2.03695	43.49	Jha et al., 2021
	Ca100SW_LS7.1	CaLG7	2.64597	33.48	Jha et al., 2021
	Ca100SW_LS7.1	CaLG7	2.83025	31.3	Jha et al., 2021
	CaHI_NS7.1	CaLG7	7.15565	12.38	Jha et al., 2021
	CaDPI_LS7.1	CaLG7	8.42081	10.52	Jha et al., 2021
	CaHI_NS7.2	CaLG7	9.58733	9.24	Jha et al., 2021
	CaHI_NS7.1	CaLG7	9.93127	8.92	Jha et al., 2021
	CaDPF_LS8.1	CaLG8	7.40075	11.97	Jha et al., 2021
	CaHI_LS8.1	CaLG8	12.477	7.1	Jha et al., 2021
			8.99798
