# Supplementary material for: High confidence QTLs and key genes identified using Meta-QTL analysis for enhancing heat tolerance in chickpea (Cicer arietinum L.)
Source: Front Plant Sci. 2023 Oct 20;14:1274759. doi: 10.3389/fpls.2023.1274759 (PMC10623133; doi:10.3389/fpls.2023.1274759)
Supplement: Supplementary Table 2 — Marker order and their position on the consensus genetic map developed using four genetic mapping studies. [file Table_2.xlsx]

## Sheet: Supplementary Table 2
Supplementary Table S2: Marker order and their position in consensus genetic map developed using 4 genetic mapping studies
S. no.	Linkage group	Marker	Position (cM)
1	CaLG01	SCA7_601630	0
2	CaLG01	CNC 021165.1.4	0
3	CaLG01	SCA7_26700356	5.9
4	CaLG01	SCA7_48200864	12
5	CaLG01	SCA7_48200822	13.1			Linkage groups	Number of markers	Map length (cM)
6	CaLG01	SCA7_48200826	16.2			CaLG01	147	207.8
7	CaLG01	SCA7_34801851	20			CaLG02	126	419
8	CaLG01	CNC 021166.1.2	23.4			CaLG03	122	300.7
9	CaLG01	SCA7_9764453	25.8			CaLG04	111	195.9
10	CaLG01	SCA7_9764492	25.8			CaLG05	94	294.3
11	CaLG01	SCA7_9764496	25.8			CaLG06	253	497.7
12	CaLG01	SCA7_9764500	25.8			CaLG07	148	250
13	CaLG01	SCA7_28235343	30.6			CaLG08	68	68.1
14	CaLG01	SCA7_44149643	34.8			Total	1069	2233.5
15	CaLG01	SCA7_44149659	34.8			Average	133.625	279.188
16	CaLG01	SCA7_44149685	34.8
17	CaLG01	SCA7_44149692	34.8
18	CaLG01	SCA7_36854123	37.9
19	CaLG01	SCA7_36854126	37.9
20	CaLG01	SCA7_601589	44
21	CaLG01	SCA7_34944875	51.7
22	CaLG01	CNC_021166.1.42	57.6
23	CaLG01	SCA7_9914780	59
24	CaLG01	SCA7_35280167	66.8
25	CaLG01	SCA7_35280189	66.8
26	CaLG01	SCA7_26297665	70.6
27	CaLG01	SCA7_26297692	70.6
28	CaLG01	SCA7_3383937	72.4
29	CaLG01	CNC 021166.1.41	74.7
30	CaLG01	SCA7_34801975	77.1
31	CaLG01	SCA7_13257596	81.1
32	CaLG01	SCA7_5477139	81.7
33	CaLG01	SCA7_42846878	84.4
34	CaLG01	SCA7_26332625	90.1
35	CaLG01	SCA7_16099918	95
36	CaLG01	SCA7_13985119	97
37	CaLG01	SCA7_13985118	97
38	CaLG01	SCA7_14233385	97
39	CaLG01	SCA7_9555338	97
40	CaLG01	SCA7_47907019	98.4
41	CaLG01	SCA7_47907008	98.4
42	CaLG01	SCA7_14712541	99
43	CaLG01	SCA7_25428548	100.9
44	CaLG01	SCA7_25428660	102.6
45	CaLG01	SCA7_122600	108.2
46	CaLG01	SCA7_5451748	111.5
47	CaLG01	CNC 021166.1.2	112.9
48	CaLG01	SCA7_5672245	113.3
49	CaLG01	SCA7_5961948	114
50	CaLG01	SCA7_5954831	114
51	CaLG01	SCA7_5954778	114
52	CaLG01	SCA7_5577258	114
53	CaLG01	SCA7_5383767	114.3
54	CaLG01	SCA7_5464942	114.9
55	CaLG01	SCA7_5464941	114.9
56	CaLG01	SCA7_6074408	115.5
57	CaLG01	SCA7_5383695	116
58	CaLG01	SCA7_6325498	116.3
59	CaLG01	SCA7_5774329	116.3
60	CaLG01	SCA7_5774328	116.3
61	CaLG01	SCA7_5774327	116.3
62	CaLG01	SCA7_5774325	116.3
63	CaLG01	SCA7_5846477	116.7
64	CaLG01	SCA7_5421733	118
65	CaLG01	SCA7_5631304	118.9
66	CaLG01	SCA7_5880309	119.9
67	CaLG01	SCA7_5849936	120.2
68	CaLG01	SCA7_5384447	120.5
69	CaLG01	SCA7_5467744	120.8
70	CaLG01	SCA7_5774491	121.4
71	CaLG01	SCA7_5714130	122.9
72	CaLG01	SCA7_5395625	124
73	CaLG01	SCA7_5865751	124
74	CaLG01	SCA7_5488400	124
75	CaLG01	SCA7_5467645	124
76	CaLG01	SCA7_5834024	124
77	CaLG01	SCA7_5421642	124
78	CaLG01	SCA7_5738788	124
79	CaLG01	SCA7_6066475	124
80	CaLG01	SCA7_6066478	124
81	CaLG01	SCA7_5794165	124.4
82	CaLG01	SCA7_5260310	125.1
83	CaLG01	SCA7_5537880	125.4
84	CaLG01	SCA7_5537851	125.4
85	CaLG01	SCA7_5951374	126.1
86	CaLG01	SCA7_4573805	127.1
87	CaLG01	SCA7_5713977	128
88	CaLG01	SCA7_5672156	128.6
89	CaLG01	SCA7_5854575	129.8
90	CaLG01	SCA7_5854576	129.8
91	CaLG01	SCA7_5854577	129.8
92	CaLG01	SCA7_5854578	129.8
93	CaLG01	SCA7_5854598	129.8
94	CaLG01	SCA7_6040435	130.1
95	CaLG01	SCA7_5569610	130.4
96	CaLG01	SCA7_5569662	130.4
97	CaLG01	SCA7_5650873	132
98	CaLG01	SCA7_5735906	134.1
99	CaLG01	SCA7_5735893	134.1
100	CaLG01	SCA7_5543797	134.8
101	CaLG01	SCA7_5391921	135.2
102	CaLG01	SCA7_5391915	135.2
103	CaLG01	SCA7_5549545	135.5
104	CaLG01	SCA7_5678659	136.1
105	CaLG01	SCA7_6036561	136.7
106	CaLG01	SCA7_6036540	136.7
107	CaLG01	SCA7_5577467	137.3
108	CaLG01	SCA7_6096238	137.6
109	CaLG01	SCA7_5560122	137.9
110	CaLG01	SCA7_6111778	138.3
111	CaLG01	SCA7_42846854	140.7
112	CaLG01	SCA7_42846870	140.7
113	CaLG01	SCA7_30768244	142.7
114	CaLG01	CaHI_NS7.02	142.71
115	CaLG01	SCA7_42355015	143
116	CaLG01	SCA7_9459688	144
117	CaLG01	SCA7_9459690	144
118	CaLG01	SCA7_31254241	144.3
119	CaLG01	CNC 021166.1.1	144.6
120	CaLG01	SCA7_41254197	145.3
121	CaLG01	SCA7_5954164	146.3
122	CaLG01	SCA7_5529888	147.3
123	CaLG01	SCA7_5852913	149.1
124	CaLG01	SCA7_5694991	150.4
125	CaLG01	SCA7_10758734	150.9
126	CaLG01	SCA7_10758744	150.9
127	CaLG01	SCA7_5683352	150.9
128	CaLG01	SCA7_5406524	151.4
129	CaLG01	SCA7_6110019	152.6
130	CaLG01	SCA7_5504454	155.3
131	CaLG01	CNC 021166.1.33	157.6
132	CaLG01	SCA7_5836421	157.7
133	CaLG01	SCA7_4625723	158.7
134	CaLG01	SCA7_5509712	158.7
135	CaLG01	SCA7_6098541	159.4
136	CaLG01	SCA7_5549428	160.7
137	CaLG01	SCA7_7580158	161.4
138	CaLG01	SCA7_33248628	162.3
139	CaLG01	SCA7_33248638	162.3
140	CaLG01	SCA7_33225460	163.9
141	CaLG01	SCA7_37769269	165.7
142	CaLG01	SCA7_13059852	167.2
143	CaLG01	SCA7_36933440	174.3
144	CaLG01	CNC 021166.1.12	176.9
145	CaLG01	CNC 021166.1.12	176.9
146	CaLG01	CNC 021166.1.2	188.7
147	CaLG01	CNC 021166.1.23	207.8
148	CaLG02	SCA2_31489604	0
149	CaLG02	CNC_021161.127805216	0
150	CaLG02	SCA2_31489584	5.7
151	CaLG02	SCA2_35678948	5.7
152	CaLG02	SCA2_35598109	7
153	CaLG02	SCA2_35704228	9.1
154	CaLG02	SCA2_35585869	12.7
155	CaLG02	SCA2_35585871	12.7
156	CaLG02	SCA2_35585892	12.7
157	CaLG02	CNC_021161.1.7008101	12.7
158	CaLG02	CNC 021161.1.7009995	12.7
159	CaLG02	SCA2_35770691	17.5
160	CaLG02	CNC_021161.131305516	21.3
161	CaLG02	SCA2_22704770	23.4
162	CaLG02	SCA2_22704751	23.4
163	CaLG02	SCA2_22704743	23.4
164	CaLG02	SCA2_22704763	23.4
165	CaLG02	SCA2_32335269	26.3
166	CaLG02	SCA2_32335251	26.3
167	CaLG02	SCA2_27942475	29.8
168	CaLG02	CNC_021161.16900094	30.3
169	CaLG02	CNC 021161.18910038	30.4
170	CaLG02	SCA2_7348117	33.8
171	CaLG02	SCA2_30407887	37.1
172	CaLG02	SCA2_30407899	37.1
173	CaLG02	SCA2_30467624	37.1
174	CaLG02	SCA2_30389175	37.9
175	CaLG02	SCA2_30370411	38.3
176	CaLG02	CNC_021161.1.5904173	38.6
177	CaLG02	SCA2_30364073	38.9
178	CaLG02	SCA2_30364042	38.9
179	CaLG02	SCA2_30404143	40.3
180	CaLG02	SCA2_30371766	41
181	CaLG02	SCA2_30467551	41.4
182	CaLG02	SCA2_30511804	41.7
183	CaLG02	SCA2_32290339	44.1
184	CaLG02	SCA2_32413382	44.5
185	CaLG02	SCA2_32275767	45.4
186	CaLG02	SCA2_32281983	46.5
187	CaLG02	SCA2_32096180	47.1
188	CaLG02	SCA2_32096186	47.1
189	CaLG02	SCA2_32096192	47.1
190	CaLG02	CNC_021161.15722887	47.4
191	CaLG02	SCA2_32348870	48.3
192	CaLG02	SCA2_32276904	49
193	CaLG02	SCA2_32119331	49.3
194	CaLG02	SCA2_32071107	50
195	CaLG02	SCA2_32348054	50.9
196	CaLG02	SCA2_7753440	54.3
197	CaLG02	SCA2_7753425	54.3
198	CaLG02	SCA2_7753419	54.3
199	CaLG02	SCA2_7773147	54.7
200	CaLG02	CNC 021161.123469035	54.7
201	CaLG02	SCA2_34612442	55.6
202	CaLG02	SCA2_29590953	55.9
203	CaLG02	SCA2_35860429	57.2
204	CaLG02	SCA2_35861771	57.9
205	CaLG02	SCA2_8484804	61.4
206	CaLG02	CNC_021161.1.14199111	64.8
207	CaLG02	SCA2_31975221	66
208	CaLG02	SCA2_31975209	66
209	CaLG02	SCA2_31975208	66
210	CaLG02	SCA2_31975186	66
211	CaLG02	SCA2_31975187	66
212	CaLG02	SCA2_16462107	69.7
213	CaLG02	CNC_021161.120928001	74.8
214	CaLG02	SCA2_25725665	75.3
215	CaLG02	SCA2_6478768	79.7
216	CaLG02	SCA2_3901641	82.9
217	CaLG02	SCA2_19901593	86.4
218	CaLG02	SCA2_19901595	86.4
219	CaLG02	CNC 021161.121987625	94.1
220	CaLG02	SCA2_35915440	97.8
221	CaLG02	SCA2_35915438	97.8
222	CaLG02	SCA2_35915437	97.8
223	CaLG02	SCA2_35915435	97.8
224	CaLG02	SCA2_35915434	97.8
225	CaLG02	SCA2_35915433	97.8
226	CaLG02	SCA2_35915445	97.8
227	CaLG02	CNC 021161.121987844	98.4
228	CaLG02	CNG_021161.1.5074908	104.7
229	CaLG02	CNC_021161.1.5223629	113.1
230	CaLG02	CNC 021181.1.5200627	114.2
231	CaLG02	CNC_021161.1.2200622	114.8
232	CaLG02	CNC 021161.1.16853029	123.8
233	CaLG02	CNG_021161.1.16853140	123.8
234	CaLG02	CNC_0211611.16212964	123.8
235	CaLG02	CNC 021161.1.16852970	123.8
236	CaLG02	CNO_021161.1.16853200	123.8
237	CaLG02	CNC_021161.1.26595888	132.3
238	CaLG02	CNC_021161.136448283	143.3
239	CaLG02	CNC_021161.124009817	162.4
240	CaLG02	CNC 021161.138341226	170.1
241	CaLG02	CNC_021161.123341279	178.1
242	CaLG02	CNC_021161.133789047	187.6
243	CaLG02	CNC_621161.1.21759220	187.6
244	CaLG02	CNC 021161.1.33789044	187.6
245	CaLG02	CNO_021161.1.31155990	196
246	CaLG02	CNC_021161.13363714	206.2
247	CaLG02	CNC 021161.13663690	208.5
248	CaLG02	CNC 021161.1.31430075	222.7
249	CaLG02	CNC 021161.1.31430076	222.7
250	CaLG02	CNC 0211611.31430071	222.7
251	CaLG02	CNC 021161.131430072	222.7
252	CaLG02	CNC_021161.131420073	222.7
253	CaLG02	CNC 021161.19957078	232.4
254	CaLG02	CNC_021161.19958999	232.4
255	CaLG02	CNC_021161.19957038	232.7
256	CaLG02	CNC 021161.1.3423500	250.6
257	CaLG02	CNC 021161.127801922	268.3
258	CaLG02	CNC_021161.12273250	270.1
259	CaLG02	CNC_021161.12273251	287.2
260	CaLG02	CNC 021161.1.17619977	287.2
261	CaLG02	CNC_021161.1.11052300	299.4
262	CaLG02	CNC_021161.1.26582232	302.1
263	CaLG02	CNc 021161.122739421	312.1
264	CaLG02	CNC 021161.127990977	330.2
265	CaLG02	CNC_021161.127990941	330.8
266	CaLG02	CNC_021161.1.2208129	351.1
267	CaLG02	CNC C21161.136512552	372.1
268	CaLG02	CNC 021161.1235758089	380.7
269	CaLG02	CNC 021161.12208121	385
270	CaLG02	CNC 021161.1,11718560	389.7
271	CaLG02	CNC 021161.1.36654602	402.3
272	CaLG02	CNC_021161.136614581	402.9
273	CaLG02	CNC_021161.1.15944545	419
274	CaLG03	CaKTC30698	0
275	CaLG03	SCA3_9063118	0
276	CaLG03	CNC_021162.1.34983745	0
277	CaLG03	SCA3_8852605	3.9
278	CaLG03	SCA3_21069966	8.4
279	CaLG03	SCA3_21069969	8.4
280	CaLG03	CNC_021162.1.36272768	10.3
281	CaLG03	SCA3_35642038	10.6
282	CaLG03	SCA3_35642026	10.6
283	CaLG03	CNC_021162.1.36272778	11.2
284	CaLG03	SCA3_27478231	11.9
285	CaLG03	CNC_021162.1.36272756	12
286	CaLG03	SCA3_36651311	12.2
287	CaLG03	SCA3_35979223	12.8
288	CaLG03	SCA3_17174093	14
289	CaLG03	CNC_021162.1.36272791	16.4
290	CaLG03	SCA3_28498467	16.5
291	CaLG03	CNC_021162.1.36272794	16.7
292	CaLG03	SCA3_7660002	18.8
293	CaLG03	SCA3_7660001	18.8
294	CaLG03	SCA3_9578694	19.9
295	CaLG03	SCA3_14469454	22.1
296	CaLG03	SCA3_14469440	22.1
297	CaLG03	SCA3_14469439	22.1
298	CaLG03	SCA3_14469446	22.1
299	CaLG03	SCA3_14469468	22.1
300	CaLG03	SCA3_1208009	26.1
301	CaLG03	SCA3_1208036	26.1
302	CaLG03	SCA3_39215327	30
303	CaLG03	SCA3_38357841	31
304	CaLG03	CNC_021162.1.5141410	34.4
305	CaLG03	CNC_021162.1.5141462	35
306	CaLG03	SCA3_29388642	37.6
307	CaLG03	TA142	44.6
308	CaLG03	CNC_021162.1.9855825	44.6
309	CaLG03	SCA3_18799532	46.4
310	CaLG03	NCPGR149	51.1
311	CaLG03	SCA3_4871529	53.9
312	CaLG03	CNC_021162.1.19240891	54.8
313	CaLG03	SCA3_2825607	58.7
314	CaLG03	SCA3_21500178	60.3
315	CaLG03	SCA3_21500179	60.3
316	CaLG03	SCA3_21421440	60.6
317	CaLG03	SCA3_23062023	61
318	CaLG03	SCA3_6683646	61.7
319	CaLG03	SCA3_33715215	62.3
320	CaLG03	SCA3_39687797	63.2
321	CaLG03	CNC_021162.1.11952115	64.3
322	CaLG03	SCA3_31519880	64.8
323	CaLG03	CNC_021162.1.11952261	64.8
324	CaLG03	CNC_021162.1.11952188	65
325	CaLG03	SCA3_31543409	65.1
326	CaLG03	CNC_021162.1.11952300	65.3
327	CaLG03	CNC_021162.1.11952272	65.6
328	CaLG03	SCA3_31354988	65.8
329	CaLG03	SCA3_31355001	65.8
330	CaLG03	SCA3_31516766	66.9
331	CaLG03	SCA3_31419457	68.2
332	CaLG03	SCA3_31631622	69.1
333	CaLG03	SCA3_31631645	69.1
334	CaLG03	SCA3_31279605	70.5
335	CaLG03	SCA3_31279616	70.5
336	CaLG03	SCA3_31478882	72
337	CaLG03	SCA3_31331046	73.8
338	CaLG03	SCA3_31379275	74.6
339	CaLG03	SCA3_31630512	74.6
340	CaLG03	SCA3_31629855	75
341	CaLG03	SCA3_31521155	75.3
342	CaLG03	SCA3_31520225	75.6
343	CaLG03	SCA3_31520198	75.6
344	CaLG03	SCA3_31268038	75.9
345	CaLG03	SCA3_31322404	75.9
346	CaLG03	SCA3_31321907	76.3
347	CaLG03	SCA3_31631451	77.8
348	CaLG03	SCA3_31359077	78.9
349	CaLG03	SCA3_31359087	78.9
350	CaLG03	SCA3_31625771	79.9
351	CaLG03	SCA3_31625792	79.9
352	CaLG03	SCA3_31467938	81.1
353	CaLG03	SCA3_25145247	81.5
354	CaLG03	SCA3_31268143	82
355	CaLG03	SCA3_31457974	82
356	CaLG03	SCA3_31630195	82
357	CaLG03	SCA3_31618868	83
358	CaLG03	CNC_021162.1.9984278	83.6
359	CaLG03	SCA3_31411720	84.6
360	CaLG03	SCA3_31333182	84.6
361	CaLG03	SCA3_31333187	84.6
362	CaLG03	SCA3_31569942	85.4
363	CaLG03	SCA3_31479308	85.4
364	CaLG03	SCA3_33135467	87.2
365	CaLG03	ICCM281a	89.6
366	CaLG03	SCA3_31701079	90.5
367	CaLG03	SCA3_31701083	90.5
368	CaLG03	SCA3_31701078	90.5
369	CaLG03	SCA3_31701077	90.5
370	CaLG03	SCA3_31701074	90.5
371	CaLG03	SCA3_39746998	93
372	CaLG03	CNC_021162.1.21073015	93.7
373	CaLG03	CNC_021162.1.21073016	93.7
374	CaLG03	SCA3_36205819	97.5
375	CaLG03	CNC_021162.1.127433	101.7
376	CaLG03	CNC_021162.1.21073044	109.7
377	CaLG03	CNC_021162.1.39357194	118
378	CaLG03	CNC_021162.1.36962625	133.8
379	CaLG03	CNC_021162.1.38774358	147.5
380	CaLG03	CNC_021162.1.29358942	150.6
381	CaLG03	CNC_021162.1.27954109	170.5
382	CaLG03	CNC_021162.1.31488142	180.6
383	CaLG03	CNC_021162.1.31488167	180.6
384	CaLG03	CNC_021162.1.314881423	191.2
385	CaLG03	CNC_021162.1.25569161	201.2
386	CaLG03	CNC_021162.1.27507201	216.9
387	CaLG03	CNC_021162.1.27507163	216.9
388	CaLG03	CNC_021162.1.39535599	231.9
389	CaLG03	CNC_021162.1.39915431	239
390	CaLG03	CNC_021162.1.39276748	245.9
391	CaLG03	CNC_021162.1.39276789	247.1
392	CaLG03	CNC_021162.1.34075839	263.9
393	CaLG03	CNC_021162.1.6718687	273
394	CaLG03	CNC_021162.1.34129253	282.3
395	CaLG03	CNC_021162.1.36360676	300.7
396	CaLG04	CNC 021163.1.16100491	0
397	CaLG04	SCA4_37672869	0
398	CaLG04	SCA4_4594379	6.3
399	CaLG04	SCA4_4594381	6.3
400	CaLG04	SCA4_4594382	6.3
401	CaLG04	SCA4_1813810	9.3
402	CaLG04	SCA4_17390743	11.3
403	CaLG04	SCA4_17390744	11.3
404	CaLG04	SCA4_17059763	11.9
405	CaLG04	SCA4_17059766	11.9
406	CaLG04	SCA4_17059767	11.9
407	CaLG04	SCA4_15477619	13.2
408	CaLG04	SCA4_42987379	15.4
409	CaLG04	SCA4_37706934	20.2
410	CaLG04	SCA4_29300095	24.8
411	CaLG04	SCA4_203225	26
412	CaLG04	SCA4_45224845	26
413	CaLG04	SCA4_15920317	26.5
414	CaLG04	SCA4_16027272	26.5
415	CaLG04	SCA4_16027292	26.5
416	CaLG04	SCA4_15934901	26.9
417	CaLG04	SCA4_28669533	29.9
418	CaLG04	SCA4_38322440	33.4
419	CaLG04	SCA4_38322441	33.4
420	CaLG04	SCA4_20780742	38.3
421	CaLG04	CNC 021163.1.201236	47.6
422	CaLG04	SCA4_34032201	50.5
423	CaLG04	SCA4_13782198	55.2
424	CaLG04	SCA4_13687636	58
425	CaLG04	SCA4_13687728	59.3
426	CaLG04	SCA4_13696909	59.6
427	CaLG04	SCA4_13821063	59.9
428	CaLG04	SCA4_13841340	60.3
429	CaLG04	SCA4_13704352	60.6
430	CaLG04	SCA4_13718817	60.6
431	CaLG04	SCA4_13859563	60.6
432	CaLG04	SCA4_13858972	61.3
433	CaLG04	SCA4_13868593	62
434	CaLG04	CNC 0211611.11478712	63.7
435	CaLG04	SCA4_15942274	65.3
436	CaLG04	SCA4_15916534	69.2
437	CaLG04	SCA4_15935131	69.2
438	CaLG04	SCA4_16027227	69.2
439	CaLG04	SCA4_16039554	69.2
440	CaLG04	SCA4_16046928	69.2
441	CaLG04	SCA4_47389419	71.6
442	CaLG04	SCA4_42270471	76.4
443	CaLG04	SCA4_37279857	80.7
444	CaLG04	SCA4_37279860	80.7
445	CaLG04	SCA4_9612947	83.5
446	CaLG04	SCA4_9612966	83.5
447	CaLG04	SCA4_9612968	83.5
448	CaLG04	SCA4_9612969	83.5
449	CaLG04	SCA4_30280764	88
450	CaLG04	SCA4_5465717	88.9
451	CaLG04	SCA4_10940033	95.2
452	CaLG04	SCA4_10940036	95.2
453	CaLG04	CNC 0211631.20025208	96.6
454	CaLG04	SCA4_3929950	105.3
455	CaLG04	SCA4_11247642	107.8
456	CaLG04	SCA4_11244395	109.9
457	CaLG04	SCA4_11335624	111.3
458	CaLG04	SCA4_11275171	113.4
459	CaLG04	SCA4_11277513	115.5
460	CaLG04	SCA4_11257954	115.9
461	CaLG04	SCA4_11304410	116.5
462	CaLG04	SCA4_11463759	117
463	CaLG04	SCA4_11434284	117.5
464	CaLG04	SCA4_12558541	118.8
465	CaLG04	SCA4_11418281	119.8
466	CaLG04	SCA4_11396008	120.2
467	CaLG04	SCA4_11396052	121.5
468	CaLG04	SCA4_11276413	122.1
469	CaLG04	CNC _021163.1.38984097	123.6
470	CaLG04	SCA4_11246164	124.3
471	CaLG04	SCA4_11246173	124.3
472	CaLG04	SCA4_11231135	126.1
473	CaLG04	SCA4_11465057	129
474	CaLG04	SCA4_11465075	129
475	CaLG04	SCA4_11247677	130.2
476	CaLG04	SCA4_11277574	130.2
477	CaLG04	SCA4_11441735	130.2
478	CaLG04	SCA4_11475752	130.2
479	CaLG04	SCA4_11274281	130.5
480	CaLG04	SCA4_11278211	130.5
481	CaLG04	SCA4_11292156	130.5
482	CaLG04	SCA4_11313704	130.5
483	CaLG04	SCA4_11313726	130.5
484	CaLG04	SCA4_11398889	130.5
485	CaLG04	SCA4_11441604	130.5
486	CaLG04	SCA4_11463685	130.5
487	CaLG04	SCA4_11463687	130.5
488	CaLG04	SCA4_11517517	130.5
489	CaLG04	SCA4_11271232	131.6
490	CaLG04	SCA4_48720031	134.6
491	CaLG04	SCA4_48657505	138.1
492	CaLG04	SCA4_48714724	140.4
493	CaLG04	CNC _021163.1.26899152	142.3
494	CaLG04	SCA4_48720330	142.9
495	CaLG04	SCA4_48714912	147.1
496	CaLG04	SCA4_48715028	150.5
497	CaLG04	CNC_021163.1.28797359	151.5
498	CaLG04	SCA4_14861717	154.7
499	CaLG04	CNC_021163.1.273152411	156.2
500	CaLG04	SCA4_40568556	166.1
501	CaLG04	SCA4_9389879	176.6
502	CaLG04	SCA4_9389911	176.6
503	CaLG04	SCA4_9389912	176.6
504	CaLG04	CNC_021163.1.27315241	182.2
505	CaLG04	CNC_021163.1.28025526	195.9
506	CaLG04	CNC_021163.1.28025539	195.9
507	CaLG05	Ca5 45745864	0
508	CaLG05	CNC_021164.1.26782499	0
509	CaLG05	SCA5_45749872	0
510	CaLG05	Ca5_44760469	2.2
511	CaLG05	Ca5 44760403	2.3
512	CaLG05	Ca5_44938814	2.3
513	CaLG05	Ca5_44911842	2.6
514	CaLG05	Ca5_44920491	2.6
515	CaLG05	Ca5_44832051	2.7
516	CaLG05	Ca5_44822311	2.8
517	CaLG05	Ca5_44653545	3.3
518	CaLG05	Ca5_44667768	3.4
519	CaLG05	Ca5_46955940	10.3
520	CaLG05	SCA5_26017257	12.1
521	CaLG05	SCA5_26017258	12.1
522	CaLG05	SCA5_26017259	12.1
523	CaLG05	SCA5_26017260	12.1
524	CaLG05	Ca5_37724228	18.5
525	CaLG05	SCA5_23901399	19.2
526	CaLG05	CNC 021164.1.39765508	19.9
527	CaLG05	SCA5_18664750	25.3
528	CaLG05	Ca5_35298815	27.2
529	CaLG05	Ca5_29367250	28.4
530	CaLG05	CNC 021164.1.23539887	29.8
531	CaLG05	CNC 021164.1.23540052	29.8
532	CaLG05	SCA5_22672234	34.1
533	CaLG05	Ca5_28166322	34.3
534	CaLG05	Ca5_27749882	34.6
535	CaLG05	Ca5_27604363	35.7
536	CaLG05	Ca5_27361668	36.4
537	CaLG05	Ca5 26289709	38.6
538	CaLG05	SCA5_12124744	38.9
539	CaLG05	SCA5_12124749	38.9
540	CaLG05	Ca5_31710509	40.1
541	CaLG05	SCA5_31330017	40.2
542	CaLG05	SCA5_31330021	40.2
543	CaLG05	SCA5_31330025	40.2
544	CaLG05	U Ca5_32171632	41.1
545	CaLG05	Ca5_32087922	41.5
546	CaLG05	SCA5_41304451	42.1
547	CaLG05	CNC 021164.1.10020248	42.4
548	CaLG05	Ca5_24153158	43.4
549	CaLG05	SCA5_30627756	44
550	CaLG05	Ca5_31177653	44.3
551	CaLG05	SCA5_1154130	44.3
552	CaLG05	SCAF9_6963365	44.4
553	CaLG05	Ca5_10918368	44.5
554	CaLG05	SCAF9_340419	44.6
555	CaLG05	SCAF9_7033275	44.8
556	CaLG05	SCA5_11665932	45
557	CaLG05	Ca5_7778229	45.5
558	CaLG05	SCA5_27568101	45.6
559	CaLG05	SCAF18_7488559	46.9
560	CaLG05	SCA5_48064523	47.4
561	CaLG05	SCA5_48064527	47.4
562	CaLG05	SCA5_48064528	47.4
563	CaLG05	SCA5_48064529	47.4
564	CaLG05	SCA5_48064531	47.4
565	CaLG05	SCA5_47441240	51.4
566	CaLG05	CNC 021164.122564319	54.8
567	CaLG05	SCA5_43334757	57.3
568	CaLG05	CNC 021164.1.12022731	63
569	CaLG05	CNC 021164.1.12022671	63.3
570	CaLG05	SCA5_25697492	68.4
571	CaLG05	CNC 021164.1.22652872	74.5
572	CaLG05	CNC_021164.122100098	81.8
573	CaLG05	SCA5_30969608	81.9
574	CaLG05	SCA5_30969609	81.9
575	CaLG05	SCA5_23597545	89.9
576	CaLG05	SCA5_16590621	94.7
577	CaLG05	SCA5_16590632	94.7
578	CaLG05	SCA5_16590635	94.7
579	CaLG05	SCA5_16590637	94.7
580	CaLG05	SCA5_16590644	94.7
581	CaLG05	CNC 021164.1.20408385	98.1
582	CaLG05	SCA5_16848462	98.7
583	CaLG05	SCA5_10367607	105.2
584	CaLG05	SCA5_22691002	114.6
585	CaLG05	SCA5_560679	123.8
586	CaLG05	CNC 021164.1.46215534	124.1
587	CaLG05	SCA5_13812313	128.7
588	CaLG05	SCA5_154095	138.1
589	CaLG05	CNC 021164.1.44998323	142.8
590	CaLG05	CNC 021164.1.47769095	155.3
591	CaLG05	CNC 021164.1.36100655	165.3
592	CaLG05	LCNC 021164.1.36100806	165.3
593	CaLG05	CNC_021164.1.35210995	184.3
594	CaLG05	CNC 021164.1.36411701	199
595	CaLG05	CNC_021164.1.31951925	200.4
596	CaLG05	CNC 021164.127855956	216.8
597	CaLG05	CNC_021164.1.175566	235.7
598	CaLG05	CNC 021164.1.9659803	247.2
599	CaLG05	CNC 021164.1.47240495	267.1
600	CaLG05	CNC 021164.1.32971044	294.3
601	CaLG06	Ca6_ 57953681	0
602	CaLG06	CESSR18	0
603	CaLG06	CNC_021165.1.1002514	0
604	CaLG06	SCA6_25411792	0
605	CaLG06	SCA6_25411891	0
606	CaLG06	Ca6_57631712	0.7
607	CaLG06	Ca6_57636054	0.8
608	CaLG06	Ca6_57644429	0.9
609	CaLG06	Ca6_ 57894585	1.2
610	CaLG06	Cab_57894590	1.3
611	CaLG06	Ca6_57870893	1.4
612	CaLG06	Ca6_ 57760597	1.6
613	CaLG06	Ca6_57705113	1.7
614	CaLG06	Ca6_57710133	1.8
615	CaLG06	Ca6_57750900	1.8
616	CaLG06	Ca6_57768192	1.8
617	CaLG06	Ca6_57871833	2.1
618	CaLG06	SCA6_18433761	3.4
619	CaLG06	SCA6_18175121	6.4
620	CaLG06	CESSR62	7.4
621	CaLG06	SCA6_18152451	8
622	CaLG06	SCA6_18152781	8
623	CaLG06	SCA6_18675191	9.1
624	CaLG06	SCA6_18675301	9.1
625	CaLG06	SCA6_251217912	11.2
626	CaLG06	Ca6_58897252	11.3
627	CaLG06	TA196	12.1
628	CaLG06	SCA6_357964412	13
629	CaLG06	SCA6_211360352	14.4
630	CaLG06	SCA6_576257603	15.1
631	CaLG06	SCA6_576319632	15.1
632	CaLG06	SCA6_577101333	15.1
633	CaLG06	SCA6_191779221	15.4
634	CaLG06	SCA6_577055741	16
635	CaLG06	SCA6_577081012	16
636	CaLG06	SCA6_577081302	16
637	CaLG06	SCA6_578540681	16
638	CaLG06	SCA6_579963741	16
639	CaLG06	SCA6_577054591	16.7
640	CaLG06	SCA6_576324862	17
641	CaLG06	SCA6_576403842	17
642	CaLG06	SCA6_576403871	17
643	CaLG06	SCA6_576403951	17
644	CaLG06	SCA6_577040571	17
645	CaLG06	SCA6_577509241	17
646	CaLG06	SCA6_578362371	17.6
647	CaLG06	SCA6_577891362	18.8
648	CaLG06	CNC 021165.1.8007971	19.6
649	CaLG06	SCA6_577617581	19.7
650	CaLG06	SCA6_577079121	20
651	CaLG06	SCA6_577604102	20
652	CaLG06	SCA6_578350931	20
653	CaLG06	SCA6_578351202	20
654	CaLG06	Ca6_29163667	20.6
655	CaLG06	SCA6_577204461	20.6
656	CaLG06	SCA6_577253301	21.5
657	CaLG06	SCA6_578568901	21.7
658	CaLG06	SCA6_578997641	22.6
659	CaLG06	SCA6_578561171	22.9
660	CaLG06	SCA6_57856144	22.9
661	CaLG06	SCAF5_6446419	23.2
662	CaLG06	Ca6_49377275	23.4
663	CaLG06	SCAF5_1222958	23.5
664	CaLG06	SCA6_57640124	23.6
665	CaLG06	SCAF3_5715164	23.7
666	CaLG06	SCAF11_4875713	23.9
667	CaLG06	SCA6_57769819	24.6
668	CaLG06	Ca6_51197939	24.8
669	CaLG06	SCA6_57639936	25.3
670	CaLG06	SCA6_18853331	26
671	CaLG06	SCA6_57636054	26
672	CaLG06	SCA6_4981078	26.9
673	CaLG06	SCA6_20505641	28.1
674	CaLG06	SCA6_20665152	28.4
675	CaLG06	SCA6_57854946	28.4
676	CaLG06	SCA6_33270485	29.4
677	CaLG06	Ca6_23023346	30.6
678	CaLG06	Ca6_22208093	31.1
679	CaLG06	SCA6_43148823	32.5
680	CaLG06	CNC 021165.1.11175116	34.8
681	CaLG06	SCA6_21483404	34.8
682	CaLG06	SCA6_13226539	36
683	CaLG06	SCA6_13252146	36.5
684	CaLG06	SCA6_31350556	36.5
685	CaLG06	SCA6_44944917	36.5
686	CaLG06	SCA6_45080244	36.5
687	CaLG06	SCA6_39028647	37.1
688	CaLG06	SCA6_39028676	37.1
689	CaLG06	SCA6_43908965	39.6
690	CaLG06	SCA6_10677303	41.2
691	CaLG06	SCA6_6708398	41.2
692	CaLG06	SCA6_6708399	41.2
693	CaLG06	SCA6_6708403	41.2
694	CaLG06	SCA6_6708404	41.2
695	CaLG06	SCA6_10568433	43.1
696	CaLG06	STMS12	44.8
697	CaLG06	CNC 021165.1.16837717	44.9
698	CaLG06	SCA6_8170583	45.3
699	CaLG06	SCA6_7694594	47.2
700	CaLG06	SCA6_7694597	47.2
701	CaLG06	SCA6_7694599	47.2
702	CaLG06	Ca6_17119944	48.2
703	CaLG06	SCA6_10660034	48.3
704	CaLG06	SCA6_10660057	48.6
705	CaLG06	SCA6_104497335	49
706	CaLG06	SCA6_106704824	49.7
707	CaLG06	SCA6_103953796	50.7
708	CaLG06	SCA6_103954111	50.7
709	CaLG06	SCA6_10494055	51.7
710	CaLG06	SCA6_10234394	52.3
711	CaLG06	SCA6_10234443	52.3
712	CaLG06	SCA6_9908036	53
713	CaLG06	SCA6_9993257	53.8
714	CaLG06	SCA6_9993286	53.8
715	CaLG06	SCA6_9993295	53.8
716	CaLG06	SCA6_10100863	55.3
717	CaLG06	Ca6_14353624	55.5
718	CaLG06	SCA6_10670773	57
719	CaLG06	SCA6_10231188	58.7
720	CaLG06	SCA6_10231199	58.7
721	CaLG06	SCA6_10672468	60
722	CaLG06	SCA6_10478046	61.5
723	CaLG06	SCA6_10478052	61.5
724	CaLG06	Ca6_12582861	62.4
725	CaLG06	SCA6_9959686	63.8
726	CaLG06	SCA6_10430065	66.1
727	CaLG06	SCA6_10042902	66.7
728	CaLG06	SCA6_10626657	67.2
729	CaLG06	SCA6_10626699	67.2
730	CaLG06	SCA6_10020177	69.7
731	CaLG06	SCA6_10020187	69.7
732	CaLG06	CNC 021165.1.10706188	70.4
733	CaLG06	SCA6_10671035	72.9
734	CaLG06	STMS25	72.9
735	CaLG06	Ca6_7846335	74.6
736	CaLG06	SCA6_10613546	74.6
737	CaLG06	SCA6_10411697	75.9
738	CaLG06	SCA6_10670368	76.9
739	CaLG06	SCA6_10615244	77.2
740	CaLG06	SCA6_10230617	77.6
741	CaLG06	SCA6_10230657	77.6
742	CaLG06	SCA6_10670582	78.9
743	CaLG06	CNC 021165.1.7889921	81.1
744	CaLG06	SCA6_10234241	81.4
745	CaLG06	CNC 021165.1.7889943	82.3
746	CaLG06	SCA6_10230781	83.1
747	CaLG06	SCA6_10032395	83.8
748	CaLG06	SCA6_10456774	83.8
749	CaLG06	SCA6_10574535	83.8
750	CaLG06	SCA6_10500442	84.2
751	CaLG06	SCA6_9536577	84.2
752	CaLG06	SCA6_7722925	84.6
753	CaLG06	SCA6_7766132	85.8
754	CaLG06	SCA6_7766158	85.8
755	CaLG06	SCA6_7822417	86.7
756	CaLG06	SCA6_7878258	87.4
757	CaLG06	SCA6_7831334	88.5
758	CaLG06	SCA6_7820065	89.1
759	CaLG06	SCA6_7820096	89.1
760	CaLG06	SCA6_8168764	89.7
761	CaLG06	SCA6_7719829	91.4
762	CaLG06	SCA6_7719857	91.4
763	CaLG06	SCA6_7719877	91.4
764	CaLG06	SCA6_10677034	93
765	CaLG06	SCA6_8090739	93
766	CaLG06	SCA6_10493883	93.5
767	CaLG06	Ca6_2549991	93.8
768	CaLG06	SCA6_10029581	94.4
769	CaLG06	SCA6_10394697	94.9
770	CaLG06	SCA6_10480303	94.9
771	CaLG06	SCA6_10492960	95.8
772	CaLG06	SCA6_10660001	96.2
773	CaLG06	SCA6_7925031	96.2
774	CaLG06	SCA6_7925058	96.2
775	CaLG06	SCA6_7989166	96.7
776	CaLG06	Ca6_1815245	97.3
777	CaLG06	Ca6_1815278	97.3
778	CaLG06	SCA6_8139446	97.4
779	CaLG06	SCA6_7831214	98.5
780	CaLG06	SCA6_7835024	99.2
781	CaLG06	SCA6_8170633	101
782	CaLG06	SCA6_7832023	102.7
783	CaLG06	SCA6_7832029	102.7
784	CaLG06	SCA6_7929263	103.7
785	CaLG06	CNC 021165.1.15045922	104.3
786	CaLG06	SCA6_7931538	104.9
787	CaLG06	SCA6_7931541	104.9
788	CaLG06	SCA6_7770357	106
789	CaLG06	SCA6_7820481	107.7
790	CaLG06	SCA6_7829485	109.5
791	CaLG06	SCA6_7929338	112
792	CaLG06	SCA6_7929339	112
793	CaLG06	SCA6_7929348	112
794	CaLG06	SCA6_7939281	115.3
795	CaLG06	SCA6_7929647	117.7
796	CaLG06	SCA6_7929607	119.9
797	CaLG06	SCA6_8037683	121
798	CaLG06	SCA6_8084950	122.1
799	CaLG06	SCA6_7831409	123.1
800	CaLG06	CNC 021165.1.19153294	123.8
801	CaLG06	SCA6_8179815	124.1
802	CaLG06	SCA6_7849200	125.1
803	CaLG06	SCA6_7926416	126.1
804	CaLG06	SCA6_7983223	126.5
805	CaLG06	SCA6_7745726	127.8
806	CaLG06	CNC 021165.1.19153298	128.2
807	CaLG06	CNC 021165.1.19153347	128.2
808	CaLG06	SCA6_8001391	129
809	CaLG06	SCA6_7874912	129.7
810	CaLG06	SCA6_7874917	129.7
811	CaLG06	SCA6_8159937	129.7
812	CaLG06	SCA6_78318742	130.7
813	CaLG06	SCA6_78318993	130.7
814	CaLG06	SCA6_81334553	133.2
815	CaLG06	SCA6_80282125	135.1
816	CaLG06	SCA6_80529874	136.1
817	CaLG06	SCA6_80763944	137.9
818	CaLG06	SCA6_255750881	138.7
819	CaLG06	SCA6_78855101	138.7
820	CaLG06	SCA6_81343812	138.7
821	CaLG06	SCA6_366228761	141.4
822	CaLG06	SCA6_366229082	141.4
823	CaLG06	CNC 021165.124269288	147.3
824	CaLG06	SCA6_340284845	147.5
825	CaLG06	SCA6_483146075	155.4
826	CaLG06	CNC 021165.121819336	156.3
827	CaLG06	CNC 021165.121819350	156.3
828	CaLG06	SCA6_147199105	160.9
829	CaLG06	SCA6_98315735	162.8
830	CaLG06	SCA6_388867384	164.6
831	CaLG06	SCA6_127785764	166.5
832	CaLG06	SCA6_446672613	168.8
833	CaLG06	SCA6_520074753	174
834	CaLG06	CNC 021165.1.45049274	176
835	CaLG06	SCA6_431753053	180.7
836	CaLG06	CNC 021165.1.44288995	193.4
837	CaLG06	CNC 021165.1.49214527	210.2
838	CaLG06	CNC 021165.1.52311505	226.6
839	CaLG06	CNC 021165.1.50106477	243.5
840	CaLG06	CNC 021165.1.36903160	253.4
841	CaLG06	CNC 021165.1.21678871	276.2
842	CaLG06	CNC 021165.1.21678848	292.1
843	CaLG06	CNC 021165.1.17130844	311.1
844	CaLG06	CNC 021165.1.513001	328.8
845	CaLG06	CNC 021165.1.8222906	338.1
846	CaLG06	CNC 021165.1.36994104	364.4
847	CaLG06	CNC 021165.1.44042332	382.4
848	CaLG06	CNC 021165.1.11748834	396.3
849	CaLG06	CNC 021165.1.46675073	410.2
850	CaLG06	CNC 021165.1.42823592	429.4
851	CaLG06	CNC 021165.1.53039596	453.2
852	CaLG06	CNC_021165.1.52150911	473.9
853	CaLG06	CNC 021165.1.41646826	497.7
854	CaLG07	CNC 021165.1.44335817	0
855	CaLG07	SCA7_601630	0
856	CaLG07	SCA7_26700356	5.9
857	CaLG07	SCA7_48200864	12
858	CaLG07	SCA7_48200822	13.1
859	CaLG07	SCA7_48200826	16.2
860	CaLG07	SCA7_34801851	20
861	CaLG07	CNC 021166.1.25322565	23.4
862	CaLG07	SCA7_9764453	25.8
863	CaLG07	SCA7_9764492	25.8
864	CaLG07	SCA7_9764496	25.8
865	CaLG07	SCA7_9764500	25.8
866	CaLG07	SCA7_28235343	30.6
867	CaLG07	SCA7_44149643	34.8
868	CaLG07	SCA7_44149659	34.8
869	CaLG07	SCA7_44149685	34.8
870	CaLG07	SCA7_44149692	34.8
871	CaLG07	SCA7_36854123	37.9
872	CaLG07	SCA7_36854126	37.9
873	CaLG07	SCA7_601589	44
874	CaLG07	SCA7_34944875	51.7
875	CaLG07	CNC_021166.1.42984094	57.6
876	CaLG07	SCA7_9914780	59
877	CaLG07	SCA7_35280167	66.8
878	CaLG07	SCA7_35280189	66.8
879	CaLG07	SCA7_26297665	70.6
880	CaLG07	SCA7_26297692	70.6
881	CaLG07	SCA7_3383937	72.4
882	CaLG07	CNC 021166.1.41618394	74.7
883	CaLG07	SCA7_34801975	77.1
884	CaLG07	SCA7_13257596	81.1
885	CaLG07	SCA7_5477139	81.7
886	CaLG07	SCA7_42846878	84.4
887	CaLG07	SCA7_26332625	90.1
888	CaLG07	SCA7_16099918	95
889	CaLG07	SCA7_13985118	97
890	CaLG07	SCA7_13985119	97
891	CaLG07	SCA7_14233385	97
892	CaLG07	SCA7_9555338	97
893	CaLG07	SCA7_47907008	98.4
894	CaLG07	SCA7_47907019	98.4
895	CaLG07	SCA7_14712541	99
896	CaLG07	SCA7_25428548	100.9
897	CaLG07	SCA7_25428660	102.6
898	CaLG07	SCA7_122600	108.2
899	CaLG07	SCA7_5451748	111.5
900	CaLG07	CNC 021166.1.25909736	112.9
901	CaLG07	SCA7_5672245	113.3
902	CaLG07	SCA7_5577258	114
903	CaLG07	SCA7_5954778	114
904	CaLG07	SCA7_5954831	114
905	CaLG07	SCA7_5961948	114
906	CaLG07	SCA7_5383767	114.3
907	CaLG07	SCA7_5464941	114.9
908	CaLG07	SCA7_5464942	114.9
909	CaLG07	SCA7_6074408	115.5
910	CaLG07	SCA7_5383695	116
911	CaLG07	SCA7_5774325	116.3
912	CaLG07	SCA7_5774327	116.3
913	CaLG07	SCA7_5774328	116.3
914	CaLG07	SCA7_5774329	116.3
915	CaLG07	SCA7_6325498	116.3
916	CaLG07	SCA7_5846477	116.7
917	CaLG07	SCA7_5421733	118
918	CaLG07	SCA7_5631304	118.9
919	CaLG07	SCA7_5880309	119.9
920	CaLG07	SCA7_5849936	120.2
921	CaLG07	SCA7_5384447	120.5
922	CaLG07	SCA7_5467744	120.8
923	CaLG07	SCA7_5774491	121.4
924	CaLG07	SCA7_5714130	122.9
925	CaLG07	SCA7_5395625	124
926	CaLG07	SCA7_5421642	124
927	CaLG07	SCA7_5467645	124
928	CaLG07	SCA7_5488400	124
929	CaLG07	SCA7_5738788	124
930	CaLG07	SCA7_5834024	124
931	CaLG07	SCA7_5865751	124
932	CaLG07	SCA7_6066475	124
933	CaLG07	SCA7_6066478	124
934	CaLG07	SCA7_5794165	124.4
935	CaLG07	SCA7_5260310	125.1
936	CaLG07	SCA7_5537851	125.4
937	CaLG07	SCA7_5537880	125.4
938	CaLG07	SCA7_5951374	126.1
939	CaLG07	SCA7_4573805	127.1
940	CaLG07	SCA7_5713977	128
941	CaLG07	SCA7_5672156	128.6
942	CaLG07	SCA7_5854575	129.8
943	CaLG07	SCA7_5854576	129.8
944	CaLG07	SCA7_5854577	129.8
945	CaLG07	SCA7_5854578	129.8
946	CaLG07	SCA7_5854598	129.8
947	CaLG07	SCA7_6040435	130.1
948	CaLG07	SCA7_5569610	130.4
949	CaLG07	SCA7_5569662	130.4
950	CaLG07	SCA7_5650873	132
951	CaLG07	SCA7_5735893	134.1
952	CaLG07	SCA7_5735906	134.1
953	CaLG07	SCA7_5543797	134.8
954	CaLG07	SCA7_5391915	135.2
955	CaLG07	SCA7_5391921	135.2
956	CaLG07	SCA7_5549545	135.5
957	CaLG07	SCA7_5678659	136.1
958	CaLG07	SCA7_6036540	136.7
959	CaLG07	SCA7_6036561	136.7
960	CaLG07	SCA7_5577467	137.3
961	CaLG07	SCA7_6096238	137.6
962	CaLG07	SCA7_5560122	137.9
963	CaLG07	SCA7_6111778	138.3
964	CaLG07	SCA7_42846854	140.7
965	CaLG07	SCA7_42846870	140.7
966	CaLG07	SCA7_30768244	142.7
967	CaLG07	SCA7_42355015	143
968	CaLG07	SCA7_9459688	144
969	CaLG07	SCA7_9459690	144
970	CaLG07	SCA7_31254241	144.3
971	CaLG07	CNC 021166.1.17179431	144.6
972	CaLG07	SCA7_41254197	145.3
973	CaLG07	SCA7_5954164	146.3
974	CaLG07	SCA7_5529888	147.3
975	CaLG07	SCA7_5852913	149.1
976	CaLG07	SCA7_5694991	150.4
977	CaLG07	SCA7_10758734	150.9
978	CaLG07	SCA7_10758744	150.9
979	CaLG07	SCA7_5683352	150.9
980	CaLG07	SCA7_5406524	151.4
981	CaLG07	SCA7_6110019	152.6
982	CaLG07	SCA7_5504454	155.3
983	CaLG07	CNC 021166.1.33326311	157.6
984	CaLG07	SCA7_5836421	157.7
985	CaLG07	SCA7_4625723	158.7
986	CaLG07	SCA7_5509712	158.7
987	CaLG07	SCA7_6098541	159.4
988	CaLG07	SCA7_5549428	160.7
989	CaLG07	SCA7_7580158	161.4
990	CaLG07	SCA7_33248628	162.3
991	CaLG07	SCA7_33248638	162.3
992	CaLG07	SCA7_33225460	163.9
993	CaLG07	SCA7_37769269	165.7
994	CaLG07	SCA7_13059852	167.2
995	CaLG07	SCA7_36933440	174.3
996	CaLG07	CNC 021166.1.12612570	176.9
997	CaLG07	CNC 021166.1.12612575	176.9
998	CaLG07	CNC 021166.1.23023466	188.7
999	CaLG07	CNC 021166.1.23330952	207.8
1000	CaLG07	CNC 021166.1.4511694	237.8
1001	CaLG07	CNC 021166.1.26662813	250
1002	CaLG08	SCA8_15284963	0
1003	CaLG08	CNC_021167.1.11	0
1004	CaLG08	SCA8_6301805	2.8
1005	CaLG08	SCA8_11012719	5.3
1006	CaLG08	SCA8_11012715	5.3
1007	CaLG08	SCA8_11012714	5.3
1008	CaLG08	SCA8_13727598	7.8
1009	CaLG08	CNC_021167.1.4	9.6
1010	CaLG08	SCA8_5993364	10
1011	CaLG08	SCA8_1765284	12.5
1012	CaLG08	SCA8_12875510	16.6
1013	CaLG08	SCA8_12875512	16.6
1014	CaLG08	CNC_021167.1.18	18.6
1015	CaLG08	CNC 021167.1.18	18.6
1016	CaLG08	SCA8_11729896	18.9
1017	CaLG08	SCA8_11269673	20.1
1018	CaLG08	SCA8_11549519	21.3
1019	CaLG08	SCA8_11269657	22
1020	CaLG08	SCA8_11269666	22
1021	CaLG08	SCA8_11203750	22.4
1022	CaLG08	SCA8_11235064	22.4
1023	CaLG08	SCA8_11289917	24.2
1024	CaLG08	SCA8_11333057	25.9
1025	CaLG08	SCA8_11332934	27.3
1026	CaLG08	SCA8_11332940	27.3
1027	CaLG08	CNC 021167.1.14	27.5
1028	CaLG08	CNC 021167.1.14	27.5
1029	CaLG08	SCA8_11588058	28.6
1030	CaLG08	SCA8_11588025	28.6
1031	CaLG08	SCA8_11588024	28.6
1032	CaLG08	SCA8_11695661	29.3
1033	CaLG08	SCA8_11640661	30.2
1034	CaLG08	SCA8_11631836	30.5
1035	CaLG08	SCA8_11310460	30.5
1036	CaLG08	SCA8_11698454	30.8
1037	CaLG08	SCA8_14102153	32
1038	CaLG08	SCA8_11581980	32
1039	CaLG08	SCA8_11380214	32
1040	CaLG08	SCA8_11066644	34.3
1041	CaLG08	SCA8_14252091	36.3
1042	CaLG08	SCA8_14252055	36.3
1043	CaLG08	SCA8_14254938	36.3
1044	CaLG08	SCA8_11125893	36.3
1045	CaLG08	SCA8_11067090	36.3
1046	CaLG08	SCA8_14124541	36.3
1047	CaLG08	SCA8_14253920	36.3
1048	CaLG08	CNC_021167.1.18	36.5
1049	CaLG08	SCA8_11102892	37
1050	CaLG08	SCA8_11102884	37
1051	CaLG08	SCA8_14124482	39.1
1052	CaLG08	SCA8_14126483	40.7
1053	CaLG08	SCA8_7197652	43.1
1054	CaLG08	SCA8_14325980	44.9
1055	CaLG08	CNC_021167.1.58	46.4
1056	CaLG08	SCA8_11067014	46.8
1057	CaLG08	SCA8_11066975	46.8
1058	CaLG08	SCA8_11087302	49.5
1059	CaLG08	SCA8_14260970	51
1060	CaLG08	SCA8_11115527	52.7
1061	CaLG08	SCA8_14254580	54.1
1062	CaLG08	SCA8_11087123	54.7
1063	CaLG08	SCA8_11726425	55.3
1064	CaLG08	SCA8_14436713	56.2
1065	CaLG08	SCA8_11723713	56.2
1066	CaLG08	SCA8_3665621	59.4
1067	CaLG08	SCA8_3665619	59.4
1068	CaLG08	SCA8_1742959	68.1
1069	CaLG08	SCA8_1742958	68.1
