# Supplementary material for: High confidence QTLs and key genes identified using Meta-QTL analysis for enhancing heat tolerance in chickpea (Cicer arietinum L.)
Source: Front Plant Sci. 2023 Oct 20;14:1274759. doi: 10.3389/fpls.2023.1274759 (PMC10623133; doi:10.3389/fpls.2023.1274759)
Supplement: Supplementary file 3 [file Table_3.xlsx]

## Sheet: Sheet1
Supplementary Table S3: Genes identified in 6 Meta-QTL region and their predicted function
Meta-QTL ID	Gene ID	Predicted Function
Meta-QTL1	Ca_14722	diacylglycerol kinase 5-like
	Ca_14721	PREDICTED: uncharacterized protein LOC101498657
	Ca_14718	flowering-promoting factor-like protein
	Ca_14717	C2 domain protein
	Ca_14716	probable pectinesterase/pectinesterase inhibitor 13
	Ca_24216	endochitinase A-like
	Ca_24217	pollen-specific leucine-rich repeat extensin-like protein 1
	Ca_24218	NBS-LRR protein
	Ca_24219	tripeptidyl-peptidase 2-like
	Ca_24220	PREDICTED: uncharacterized protein LOC101500469 isoform X3
	Ca_24221	PREDICTED: uncharacterized protein LOC101500469 isoform X2
	Ca_24222	mTERF protein
	Ca_24223	PREDICTED: uncharacterized protein LOC101500785
	Ca_24224	mTERF protein
	Ca_24225	pollen-specific leucine-rich repeat extensin-like protein 1
	Ca_24226	mTERF protein
	Ca_24227	dynein 8 kDa light chain, flagellar outer arm-like
	Ca_24229	mitochondrial thiamine pyrophosphate carrier-like
	Ca_17388	serine/threonine-protein phosphatase 7 long form homolog
	Ca_17386	serine/threonine-protein phosphatase 7 long form homolog
	Ca_17385	vacuolar-sorting receptor 6
	Ca_17384	pentatricopeptide repeat-containing protein
	Ca_17383	homeobox-leucine zipper protein HDG11-like
	Ca_17382	PREDICTED: uncharacterized protein LOC105852087
	Ca_17381	APO RNA-binding protein
	Ca_17378	haloacid dehalogenase-like hydrolase domain-containing protein 3 isoform X2
	Ca_17377	PPR containing plant-like protein
	Ca_17376	cationic amino acid transporter
	Ca_17375	haloacid dehalogenase-like hydrolase domain-containing protein 3 isoform X2
	Ca_17374	pentatricopeptide repeat-containing protein mitochondrial-like
	Ca_17373	allantoate amidohydrolase
	Ca_17372	retrovirus-related Pol polyprotein from transposon TNT 1-94
	Ca_17370	VQ motif protein
	Ca_17368	S-adenosylmethionine-dependent methyltransferase, putative
	Ca_17366	polygalacturonase QRT3
	Ca_17365	cellulose synthase A catalytic subunit 4 [UDP-forming]-like
	Ca_17364	polygalacturonase QRT3-like
	Ca_17363	PREDICTED: uncharacterized protein LOC101512444
	Ca_17361	pentatricopeptide repeat-containing protein At5g55840-like
	Ca_17360	60S ribosomal protein L27-1
	Ca_17358	DNA/RNA helicase, DEAD/DEAH box type, N-terminal
	Ca_17356	potassium transporter 11-like isoform X3
	Ca_17355	beta-1,3-N-acetylglucosaminyltransferase family protein
	Ca_17354	ethylene response factor
	Ca_17353	glycerol-3-phosphate acyltransferase 3
	Ca_17352	cellulose synthase-like protein D1
	Ca_17351	ankyrin repeat plant-like protein
	Ca_17350	---NA---
	Ca_17349	mediator of RNA polymerase II transcription subunit 18
	Ca_17348	U3 small nucleolar RNA-associated protein 25-like
	Ca_17347	cadmium/zinc-transporting ATPase HMA3-like
	Ca_17346	metal tolerance protein 1-like
	Ca_17345	agenet domain protein
	Ca_17344	receptor-like kinase
	Ca_17343	malectin/receptor-like kinase family protein
	Ca_17342	adagio protein 1 isoform X1
	Ca_17340	PPR containing plant-like protein
	Ca_17338	nifU-like protein 3, chloroplastic
	Ca_17337	PREDICTED: uncharacterized protein LOC105851609
	Ca_17336	PREDICTED: uncharacterized protein LOC101495820
	Ca_08869	peroxidase 16-like isoform X1
	Ca_08866	pumilio homolog 6, chloroplastic
	Ca_08865	mitochondrial outer membrane import complex protein METAXIN-like
	Ca_08864	DUF630 family protein
	Ca_08863	BZIP transcription factor
	Ca_08862	pentatricopeptide repeat-containing protein At2g34400
	Ca_08861	PREDICTED: uncharacterized protein LOC105851156
	Ca_08860	hypothetical protein VIGAN_08277400
	Ca_08859	core-2/I-branching enzyme
	Ca_08858	pentatricopeptide repeat-containing protein At5g57250, mitochondrial
	Ca_08856	DUF4228 domain protein
	Ca_08855	OSBP(oxysterol-binding protein)-related protein 4C
	Ca_08854	serine/threonine-protein phosphatase 7 long form homolog
	Ca_08853	serine/threonine-protein phosphatase 7 long form homolog
	Ca_08852	thermospermine synthase ACAULIS5-like
	Ca_08851	serine/threonine-protein phosphatase 7 long form homolog
	Ca_08850	serine/threonine-protein phosphatase 7 long form homolog
	Ca_08849	OSBP(oxysterol-binding protein)-related protein 4C
	Ca_08848	subtilisin-like protease SBT2.5
	Ca_08846	PPR containing plant-like protein
	Ca_08845	Ypt/Rab-GAP domain of gyp1p superfamily protein
	Ca_08844	serine/threonine-protein phosphatase 7 long form homolog
	Ca_08842	PREDICTED: uncharacterized protein LOC101509450
	Ca_08840	fiber protein fb15
	Ca_08839	fiber protein fb15
	Ca_08838	pathogenesis-related homeodomain protein
	Ca_08837	protein CHLOROPLAST IMPORT APPARATUS 2-like
	Ca_08836	poly(rC)-binding-like protein
	Ca_08833	probable inactive purple acid phosphatase 28 isoform X1
	Ca_08832	protein At-4/1
	Ca_22121	serine/threonine-protein phosphatase 7 long form homolog
	Ca_22119	PREDICTED: uncharacterized protein LOC105852796
	Ca_22118	PREDICTED: uncharacterized protein LOC101491713
	Ca_22117	heat shock-like protein, putative
	Ca_22115	PREDICTED: uncharacterized protein LOC101490751
	Ca_22114	60S ribosomal protein L7
	Ca_22113	PREDICTED: uncharacterized protein LOC101508396
	Ca_22112	glycoside hydrolase family 5 protein
	Ca_22111	protein transport protein Sec61 subunit beta-like
	Ca_22110	60S ribosomal protein L7
	Ca_22109	hypothetical protein VIGAN_08277400
	Ca_22108	retrovirus-related Pol polyprotein from transposon TNT 1-94
	Ca_22105	plant intracellular Ras-group-related LRR protein 6-like
	Ca_22104	oligosaccharyltransferase complex subunit ostc-like
	Ca_22103	nucleotide-sugar transporter family protein
	Ca_22101	retrovirus-related Pol polyprotein from transposon TNT 1-94
	Ca_22100	---NA---
	Ca_22099	probable WRKY transcription factor 17
	Ca_20640	protein CELLULOSE SYNTHASE INTERACTIVE 3
	Ca_20639	disease resistance protein (CC-NBS-LRR class) family protein
	Ca_20638	transmembrane protein 230-like
	Ca_20637	PREDICTED: glutaredoxin-C4
	Ca_20636	homeobox associated leucine zipper protein
	Ca_20635	receptor-like kinase
	Ca_20634	probable xyloglucan endotransglucosylase/hydrolase protein 23
	Ca_20630	probable polyamine oxidase 5
	Ca_20627	hypothetical protein VIGAN_08277400
	Ca_20626	DUF4408 domain protein
	Ca_20625	translation machinery-associated protein 22
	Ca_20624	probable aldo-keto reductase 1
	Ca_20623	box C/D snoRNA protein 1
	Ca_20621	retrovirus-related Pol polyprotein from transposon TNT 1-94
	Ca_20620	---NA---
	Ca_20619	cytokinin dehydrogenase 2-like
	Ca_20617	esterase/lipase/thioesterase family protein
	Ca_20615	DNA repair protein recA homolog 3, mitochondrial-like isoform X1
	Ca_20614	nucleosome assembly protein
	Ca_20613	nucleosome assembly protein 1;3-like isoform X2
	Ca_20612	PREDICTED: uncharacterized protein LOC105852796
	Ca_22345	gag polyprotein
	Ca_22346	GRF zinc finger protein
	Ca_22347	protein CELLULOSE SYNTHASE INTERACTIVE 3
	Ca_22348	thermospermine synthase ACAULIS5-like
	Ca_22349	guanine nucleotide-binding protein subunit gamma 3-like
	Ca_22350	protein LURP-one-related 6
	Ca_22351	aldehyde dehydrogenase family 7 member A1
	Ca_22352	hypothetical protein VIGAN_08277400
	Ca_22353	PREDICTED: LOW QUALITY PROTEIN: uncharacterized protein LOC101504735, partial
	Ca_22354	PREDICTED: LOW QUALITY PROTEIN: uncharacterized protein LOC101504735, partial
	Ca_22355	endochitinase A-like
	Ca_22356	adipocyte plasma membrane-associated-like protein
	Ca_22357	adipocyte plasma membrane-associated-like protein
	Ca_22358	RecQ family ATP-dependent DNA helicase
	Ca_22359	methylthioribose-1-phosphate isomerase
	Ca_22360	subtilisin-like serine protease
	Ca_22362	pentatricopeptide repeat-containing protein At2g06000-like
	Ca_22363	frigida interacting protein
	Ca_22366	PREDICTED: uncharacterized protein LOC105852796
	Ca_19317	Thionin related (TAP1)
	Ca_19316	Thionin related (TAP1)
	Ca_19315	pentatricopeptide repeat-containing protein At1g63400-like
	Ca_19314	gag polyprotein
	Ca_19312	inter-alpha-trypsin inhibitor heavy chain-like protein
	Ca_19310	PREDICTED: uncharacterized protein LOC101503007
	Ca_19308	putative inactive LRR protein kinase
	Ca_19306	putative polyprotein
	Ca_19305	probable polygalacturonase
	Ca_19303	Integrase core domain containing protein
	Ca_19302	protein TIFY 10A
	Ca_19299	DUF581 family protein
	Ca_19298	NADH-dependent glutamate synthase
	Ca_19297	ethylene-responsive transcription factor ERF017-like
	Ca_19296	ethylene-responsive transcription factor ERF017-like
	Ca_19295	ethylene-responsive transcription factor erf017-like protein
	Ca_19294	cadmium/zinc-transporting ATPase HMA3-like
	Ca_19293	PREDICTED: uncharacterized protein LOC101505936
	Ca_19292	metal tolerance protein 1-like
	Ca_19291	E3 ubiquitin-protein ligase upl1-like protein
	Ca_19290	GroES chaperonin
	Ca_19289	auxin response factor 2
	Ca_19288	DEAD-box ATP-dependent RNA helicase 17 isoform X2
	Ca_19287	transmembrane protein, putative
	Ca_19286	C-type lectin receptor-like tyrosine-protein kinase At1g52310
	Ca_19285	protein ENL-like
	Ca_19284	3-oxoacyl-[acyl-carrier-protein] synthase II, chloroplastic
	Ca_19283	plant invertase/pectin methylesterase inhibitor
	Ca_19281	transmembrane protein, putative
	Ca_19280	---NA---
	Ca_18346	protein ENL-like
	Ca_18345	protein ENL-like
	Ca_18344	pollen-specific leucine-rich repeat extensin-like protein 2
	Ca_18343	ribulose-phosphate 3-epimerase
	Ca_18342	sterol glucosyltransferase-like protein
	Ca_18341	heat shock protein
	Ca_18340	basic blue-like protein
	Ca_18339	respiratory burst oxidase-like protein
	Ca_18338	hypothetical protein LR48_Vigan07g176000
	Ca_18337	SAUR-like auxin-responsive family protein
	Ca_18336	NBS-LRR protein
	Ca_18335	SAUR-like auxin-responsive family protein
	Ca_18334	PREDICTED: uncharacterized protein LOC105851609
	Ca_18332	---NA---
	Ca_18331	sucrose synthase-like isoform X2
	Ca_18330	seed dormancy control protein
	Ca_18329	suppressor of mec-8 and unc-52 protein homolog 2
	Ca_18328	DNA replication complex GINS protein SLD5-like
	Ca_18326	AT-rich interactive domain-containing protein 4
	Ca_18325	E3 ubiquitin-protein ligase ATL4-like
	Ca_18323	PREDICTED: uncharacterized protein LOC101513213
	Ca_18322	anthranilate synthase alpha 1
	Ca_18321	gag polyprotein
	Ca_18320	PREDICTED: uncharacterized protein LOC105852536, partial
	Ca_18319	pectinesterase/pectinesterase inhibitor
	Ca_18318	pectinesterase/pectinesterase inhibitor
	Ca_18317	pectinesterase/pectinesterase inhibitor PPE8B-like
	Ca_18316	Pectinesterase/pectinesterase inhibitor PPE8B
	Ca_18315	hypothetical protein VIGAN_08277400
	Ca_18314	NBS-LRR protein
	Ca_18312	pectinesterase/pectinesterase inhibitor PPE8B-like
	Ca_18311	pectinesterase/pectinesterase inhibitor
	Ca_18310	anthranilate synthase alpha 1
	Ca_18309	---NA---
	Ca_18308	NLI interacting factor-like phosphatase
	Ca_18307	divergent CCT motif protein
	Ca_18306	50S ribosomal protein L18, chloroplastic-like
	Ca_18304	---NA---
	Ca_18303	PREDICTED: uncharacterized protein LOC101488468
	Ca_18302	PREDICTED: uncharacterized protein LOC105851200
	Ca_18301	PREDICTED: uncharacterized protein LOC101489465
	Ca_18300	gag polyprotein
	Ca_25075	1,4-dihydroxy-2-naphthoyl-CoA thioesterase 1
	Ca_25077	cytidine/deoxycytidylate deaminase family protein
	Ca_25079	fungal proteinase A, aspartic proteinase superfamily protein
	Ca_25080	PREDICTED: uncharacterized protein LOC101509306
	Ca_25081	Ulp1 protease family, carboxy-terminal domain protein
	Ca_25082	serine/threonine-protein phosphatase 7 long form homolog
	Ca_25083	NBS-LRR protein
	Ca_25085	PREDICTED: uncharacterized protein LOC105852719
	Ca_18576	PREDICTED: uncharacterized protein LOC101493050
	Ca_18577	tripeptidyl-peptidase 2-like
	Ca_18579	serine/threonine-protein phosphatase 7 long form homolog
	Ca_18580	PREDICTED: uncharacterized protein LOC101500268
	Ca_18581	pyruvate dehydrogenase (acetyl-transferring) kinase, mitochondrial-like
	Ca_18582	---NA---
	Ca_18583	signal recognition particle 19 kDa protein
	Ca_18584	nucleic acid-binding protein, putative
	Ca_18585	cytochrome P450 CYP82D47-like
	Ca_18587	probable receptor-like protein kinase At5g18500
	Ca_18588	DUF538 family protein
	Ca_18589	NEDD8 isoform X3
	Ca_18590	heat shock protein
	Ca_18591	squamosa promoter-binding-like protein 1
	Ca_18592	predicted GPI-anchored protein 58
	Ca_18593	PREDICTED: uncharacterized protein LOC105852536, partial
	Ca_18594	---NA---
	Ca_18595	S-adenosylmethionine synthase
	Ca_18596	pentatricopeptide repeat-containing protein At2g44880-like
	Ca_18597	subtilisin-like protease SBT2.5
	Ca_18598	---NA---
	Ca_18599	anthocyanidin 3-O-glucosyltransferase 2-like
	Ca_18600	endochitinase A-like
	Ca_18601	protein ENL-like
	Ca_18602	---NA---
	Ca_18603	endochitinase A-like
	Ca_18605	LSD1-type zinc finger protein
	Ca_18606	CASP-like protein 1B1
	Ca_18608	transcription factor jumonji family protein
	Ca_18609	PREDICTED: uncharacterized protein LOC101511067
	Ca_18610	gamma-soluble NSF attachment protein
	Ca_18611	PREDICTED: uncharacterized protein LOC101491653
	Ca_18612	PREDICTED: uncharacterized protein LOC105852536, partial
	Ca_18613	PREDICTED: uncharacterized protein LOC101507438
	Ca_18615	vitelline membrane protein 15a-3-like
	Ca_18616	---NA---
	Ca_18617	anthocyanidin 3-O-glucosyltransferase 2-like
	Ca_18618	putative quinone-oxidoreductase homolog, chloroplastic
	Ca_18619	OTU domain-containing protein 3 isoform X1
	Ca_20280	RING/FYVE/PHD zinc finger protein
	Ca_20281	peroxidase 7-like
	Ca_20282	LRR receptor-like serine/threonine-protein kinase GSO1
	Ca_20283	serine/threonine-protein kinase pakD-like
	Ca_20284	fasciclin-like arabinogalactan protein
	Ca_20285	transcription factor GTE1-like isoform X2
	Ca_20287	triose-phosphate transporter family protein
	Ca_20288	triose-phosphate transporter family protein
	Ca_20289	PREDICTED: uncharacterized protein LOC101496468
	Ca_20290	hypothetical protein MTR_2g437620
	Ca_20291	glycosyltransferase family 92 protein
	Ca_20293	pentatricopeptide repeat-containing protein At2g37230-like
	Ca_20295	protein SRG1
	Ca_20296	CW-type zinc-finger protein
	Ca_20297	pentatricopeptide repeat-containing protein At5g55840-like
	Ca_20298	pentatricopeptide repeat-containing protein At5g55840-like
	Ca_20300	nuclear transcription factor Y protein
	Ca_20301	mTERF protein
	Ca_20302	mTERF protein
	Ca_20303	serine/threonine-protein phosphatase 7 long form homolog
	Ca_20304	mTERF protein
	Ca_20305	mTERF protein
	Ca_20306	transcription termination factor family protein
	Ca_20307	PREDICTED: uncharacterized protein LOC101493462
	Ca_20308	serine/threonine-protein phosphatase 7 long form homolog
	Ca_20309	PREDICTED: uncharacterized protein LOC101493462
	Ca_20310	PREDICTED: uncharacterized protein LOC101493784 isoform X1
	Ca_20311	PREDICTED: uncharacterized protein LOC101493784 isoform X2
	Ca_26747	zinc finger (Ran-binding) family protein
	Ca_26748	deSI-like protein At4g17486
	Ca_26749	copia-type reverse transcriptase-like protein
	Ca_26750	protein ENL-like
	Ca_26751	endochitinase A-like
	Ca_25064	Protein arginine N-methyltransferase 1.5
	Ca_25065	PREDICTED: uncharacterized protein LOC105852796
	Ca_25068	protein ENHANCED DISEASE RESISTANCE 2-like isoform X1
	Ca_25069	PREDICTED: uncharacterized protein LOC105853126
	Ca_25070	hypothetical protein VIGAN_08277400
	Ca_25071	serine/threonine-protein kinase Nek6-like isoform X1
	Ca_25072	PREDICTED: uncharacterized protein LOC105852536, partial
	Ca_25074	thermospermine synthase ACAULIS5-like
	Ca_18530	MADS-box protein FLOWERING LOCUS C-like
	Ca_18529	Myb/SANT-like DNA-binding domain protein
	Ca_18528	Retrovirus-related Pol polyprotein from transposon TNT 1-94
	Ca_18527	NLI interacting factor-like phosphatase
	Ca_18526	PREDICTED: uncharacterized protein LOC105851609
	Ca_18525	pectin lyase superfamily protein
	Ca_18524	---NA---
	Ca_18522	---NA---
	Ca_18520	periodic tryptophan protein 2 homolog
	Ca_18519	cation-chloride cotransporter
	Ca_18518	cation-chloride cotransporter 1
	Ca_18513	ankyrin repeat domain-containing protein EMB506, chloroplastic-like
	Ca_18512	thermospermine synthase ACAULIS5-like
	Ca_18511	floral homeotic protein GLOBOSA-like
	Ca_18510	ankyrin repeat domain-containing protein EMB506, chloroplastic-like
	Ca_18509	cell division cycle 20.2, cofactor of APC complex-like
	Ca_18508	serine/threonine-protein phosphatase 7 long form homolog
	Ca_18507	cell division cycle protein 123 homolog
	Ca_18503	Lysine histidine transporter 1
	Ca_18502	thermospermine synthase ACAULIS5-like
	Ca_18501	DNA-directed RNA polymerases I and III subunit RPAC1
	Ca_18500	PREDICTED: glutaredoxin-C9-like
	Ca_18499	PREDICTED: glutaredoxin-C9-like
	Ca_18498	hypothetical protein VITISV_041073
	Ca_18496	serine/threonine-protein phosphatase 7 long form homolog
	Ca_18495	pentatricopeptide repeat-containing protein At1g03540
	Ca_18493	pentatricopeptide repeat-containing protein At2g44880-like
	Ca_18492	50S ribosomal protein HLP, mitochondrial-like
	Ca_18491	PPR containing plant-like protein
	Ca_18490	protein starmaker-like
	Ca_18489	awpm-19-like family protein
	Ca_18488	60S ribosomal protein L32-1
	Ca_18487	NADP-specific glutamate dehydrogenase
	Ca_18486	sugar transport protein 1-like
	Ca_28019	PREDICTED: uncharacterized protein LOC105851609
	Ca_22576	GDSL-like lipase/acylhydrolase
	Ca_22575	---NA---
	Ca_22574	PREDICTED: uncharacterized protein LOC101509770
	Ca_22573	pentatricopeptide repeat-containing protein At1g63400-like
	Ca_22572	phytochrome E
	Ca_22571	zinc finger protein CONSTANS-LIKE 9-like
	Ca_22570	PPR containing plant-like protein
	Ca_22569	PREDICTED: uncharacterized protein LOC101495926
	Ca_22568	---NA---
	Ca_22567	protein MEI2-like 5 isoform X4
	Ca_22566	auxin efflux carrier family protein
	Ca_22564	endochitinase A-like
	Ca_22563	Ulp1 protease family, carboxy-terminal domain protein
	Ca_22562	putative pentatricopeptide repeat-containing protein At1g19290
	Ca_22561	chaperone DnaJ-domain protein, putative
	Ca_22560	pollen-specific leucine-rich repeat extensin-like protein 1
	Ca_22559	chaperone DnaJ-domain protein, putative
	Ca_22558	transcription termination factor family protein
	Ca_22556	lipid phosphate phosphatase-like protein
	Ca_24379	PREDICTED: uncharacterized protein LOC101494870
	Ca_24380	myosin tail region-interacting protein MTI1-like
	Ca_24381	protein ENL-like
	Ca_24382	RNA-binding protein Nova-1-like isoform X3
	Ca_24383	PREDICTED: uncharacterized protein LOC101503488
	Ca_24384	serine/threonine-protein phosphatase 7 long form homolog
	Ca_24385	serine/threonine-protein phosphatase 7 long form homolog
	Ca_24386	F-box protein
	Ca_24387	PREDICTED: uncharacterized protein LOC105851200
	Ca_24388	hypothetical protein L195_g008899
	Ca_24389	hypothetical protein MTR_2g084215
	Ca_24390	TOX high mobility group box family member 4-like
	Ca_22470	transmembrane protein, putative
	Ca_22468	nuclear transcription factor Y protein
	Ca_22467	protein MIZU-KUSSEI 1-like
	Ca_22466	---NA---
	Ca_22464	thermospermine synthase ACAULIS5-like
	Ca_22463	thermospermine synthase ACAULIS5-like
	Ca_22462	DEAD-box ATP-dependent RNA helicase 27-like
	Ca_22460	probable galacturonosyltransferase 10
	Ca_22459	gag polyprotein
	Ca_22458	---NA---
	Ca_22457	PREDICTED: uncharacterized protein LOC101510094 isoform X2
	Ca_22455	major oleosin NAP-II-like
	Ca_22454	serine carboxypeptidase-like 45
	Ca_22452	2-alkenal reductase (NADP(+)-dependent)-like
	Ca_22451	pentatricopeptide repeat-containing protein At5g66520-like
	Ca_25832	tetraspanin family protein
	Ca_25831	zinc finger, C3HC4 type (RING finger) protein
	Ca_25829	Ulp1 protease family, carboxy-terminal domain protein
	Ca_25828	PREDICTED: uncharacterized protein LOC105852536, partial
	Ca_25826	2-aminoethanethiol dioxygenase-like protein
	Ca_25825	serine/threonine-protein phosphatase 7 long form homolog
	Ca_21845	gag polyprotein
	Ca_21846	PREDICTED: uncharacterized protein LOC101508115
	Ca_21847	cx9C motif-containing protein 4, mitochondrial
	Ca_21848	strictosidine synthase
	Ca_21849	E1 protein
	Ca_21850	U3 small nucleolar RNA-associated protein 25-like
	Ca_21851	Ulp1 protease family, carboxy-terminal domain protein
	Ca_21852	pentatricopeptide repeat-containing protein At2g44880-like
	Ca_21853	---NA---
	Ca_21854	phloem filament protein PP1
	Ca_21855	putative GPI-anchor transamidase
	Ca_21856	Myb/SANT-like DNA-binding domain protein
	Ca_21857	pentatricopeptide repeat-containing protein At4g30825, chloroplastic
	Ca_21858	PREDICTED: polygalacturonase-like
	Ca_21859	endochitinase A-like
	Ca_21860	PREDICTED: uncharacterized protein LOC101495171 isoform X1
	Ca_21862	Ulp1 protease family, carboxy-terminal domain protein
	Ca_21863	hypothetical protein VIGAN_06130700
	Ca_21864	PREDICTED: uncharacterized protein LOC101501116
	Ca_21865	serine protease SPPA, chloroplastic-like
	Ca_21866	cell wall protein RBR3-like
	Ca_21867	leguminosin group485 secreted peptide
	Ca_21868	uridine 5'-monophosphate synthase
	Ca_28114	OBERON-like protein
	Ca_27004	pentatricopeptide repeat-containing protein At2g44880-like
	Ca_27005	ribonuclease DdI-like
	Ca_27006	predicted GPI-anchored protein 58
	Ca_27007	U3 small nucleolar RNA-associated protein 25-like
	Ca_26401	Ulp1 protease family, carboxy-terminal domain protein
	Ca_26402	hypothetical protein VIGAN_06130700
	Ca_26403	PREDICTED: putative protein TPRXL
	Ca_26404	uncharacterized protein LOC106770335
	Ca_26406	PREDICTED: LOW QUALITY PROTEIN: uncharacterized protein LOC101504735, partial
	Ca_26124	pentatricopeptide repeat-containing protein At2g44880-like
	Ca_26125	Retrovirus-related Pol polyprotein from transposon TNT 1-94
	Ca_26126	cytochrome P450 714A2-like
	Ca_26128	cytochrome P450 714A1-like
	Ca_26129	INO80 complex subunit C
	Ca_26130	hypothetical protein TSUD_292590
	Ca_26793	putative WEB family protein At1g65010, chloroplastic
	Ca_26794	PREDICTED: uncharacterized protein LOC101491653
	Ca_26795	hypothetical protein VIGAN_08263200, partial
	Ca_19430	eukaryotic aspartyl protease family protein
	Ca_19431	---NA---
	Ca_19432	PREDICTED: uncharacterized protein LOC101503488
	Ca_19433	dof zinc finger protein DOF5.4-like
	Ca_19434	retrovirus-related Pol polyprotein from transposon TNT 1-94
	Ca_19436	putative U6 snRNA-associated Sm-like protein LSm4
	Ca_19438	cell wall protein RBR3-like
	Ca_19442	pollen-specific leucine-rich repeat extensin-like protein 1
	Ca_19443	endochitinase A-like
	Ca_19444	serine/threonine-protein phosphatase 7 long form homolog
	Ca_19445	---NA---
	Ca_19446	putative polyprotein
	Ca_19447	---NA---
	Ca_19448	probable sugar phosphate/phosphate translocator At5g25400
	Ca_19449	LIGULELESS 1 protein, putative
	Ca_19450	squamosa promoter-binding-like protein 13A
	Ca_19451	endochitinase A-like
	Ca_19452	alpha-1,4-glucan-protein synthase [UDP-forming]-like protein
	Ca_19453	PREDICTED: uncharacterized protein LOC101491713
	Ca_19455	COBRA-like protein 4
	Ca_19456	COBRA-like protein 2 precursor
	Ca_19457	protein ENL-like
	Ca_19458	protein COBRA
	Ca_19459	F-box protein SKIP2
	Ca_19460	PREDICTED: uncharacterized protein LOC105852916
	Ca_19461	endochitinase A-like
	Ca_19462	serine/threonine-protein phosphatase 7 long form homolog
	Ca_19463	hypothetical protein TSUD_292590
	Ca_19466	putative F-box protein At3g16210
	Ca_27634	DUF239 domain protein
	Ca_27635	DNA ligase 1-like
	Ca_27933	putative polyprotein
	Ca_25472	cytochrome P450 714A2-like
	Ca_25473	zinc finger, C3HC4 type (RING finger) protein
	Ca_25474	PRLI-interacting factor A
	Ca_25476	callose synthase 2-like isoform X1
	Ca_25478	P-loop nucleoside triphosphate hydrolase superfamily protein
	Ca_25480	pollen-specific leucine-rich repeat extensin-like protein 1
	Ca_27319	transmembrane protein, putative
	Ca_27320	---NA---
	Ca_27321	uncharacterized methyltransferase At2g41040, chloroplastic
	Ca_21427	gag polyprotein
	Ca_21426	---NA---
	Ca_21425	---NA---
	Ca_21424	PREDICTED: uncharacterized protein LOC105852536, partial
	Ca_21423	---NA---
	Ca_21421	serine/threonine-protein phosphatase 7 long form homolog
	Ca_21420	pollen-specific leucine-rich repeat extensin-like protein 1
	Ca_21419	serine/arginine repetitive matrix protein 2-like
	Ca_21417	PREDICTED: uncharacterized protein LOC101502023
	Ca_21416	DUF506 family protein
	Ca_21414	---NA---
	Ca_21413	PREDICTED: uncharacterized protein LOC101508396
	Ca_21412	---NA---
	Ca_21411	DNA-binding bromodomain protein, putative
	Ca_21410	serine/threonine-protein phosphatase 7 long form homolog
	Ca_21409	Protein N-terminal asparagine amidohydrolase
	Ca_14720	synaptobrevin-like protein
	Ca_14719	hypothetical protein L195_g041669, partial
	Ca_24228	PREDICTED: uncharacterized protein LOC101502595
	Ca_17389	isoflavone 3'-hydroxylase-like
	Ca_17387	isoflavone 3'-hydroxylase-like
	Ca_17380	plastid transcriptionally active 14 protein
	Ca_17379	Mo-molybdopterin cofactor sulfurase
	Ca_17371	polygalacturonase QRT3
	Ca_17369	protein TRIGALACTOSYLDIACYLGLYCEROL 4, chloroplastic-like
	Ca_17367	choline-phosphate cytidylyltransferase
	Ca_17362	PREDICTED: uncharacterized protein LOC101500691
	Ca_17357	ATP-dependent zinc metalloprotease FTSH 8, chloroplastic
	Ca_17341	galactose oxidase/kelch repeat protein
	Ca_08867	actin filament bundling protein P-115-ABP
	Ca_08847	A49-like RNA polymerase I associated factor
	Ca_08843	transmembrane protein, putative
	Ca_08841	clathrin assembly plant-like protein
	Ca_08835	poly(rC)-binding-like protein
	Ca_08834	DNA ligase 4 isoform X2
	Ca_22120	hypothetical protein VIGAN_08277400
	Ca_22116	PREDICTED: uncharacterized protein LOC101489992 isoform X2
	Ca_22107	calcium-transporting ATPase 8, plasma membrane-type
	Ca_22106	GDP-fucose protein O-fucosyltransferase
	Ca_22102	auxin efflux carrier family transporter
	Ca_20633	PREDICTED: uncharacterized protein LOC101498984 isoform X2
	Ca_20631	serine/threonine-protein phosphatase 7 long form homolog
	Ca_20629	WD-40 repeat-containing protein MSI4
	Ca_20628	receptor-like serine/threonine-protein kinase ALE2 isoform X5
	Ca_20622	cytokinin dehydrogenase 2-like
	Ca_20618	cytokinin dehydrogenase 3-like
	Ca_22361	serine/threonine-protein kinase At5g01020-like
	Ca_22364	tubulin-tyrosine ligase family protein
	Ca_22365	putative gag/pol polyprotein
	Ca_19313	PREDICTED: uncharacterized protein LOC101503488
	Ca_19311	protein LAZ1 homolog 2
	Ca_19307	light-harvesting complex I chlorophyll A/B-binding protein
	Ca_19304	pectin lyase superfamily protein
	Ca_19300	serine/threonine-protein phosphatase 7 long form homolog
	Ca_19282	hypothetical protein VIGAN_08277400
	Ca_18333	serine/threonine-protein phosphatase 7 long form homolog
	Ca_18327	C6HC-type zinc finger RING/U-box protein
	Ca_18324	dnaJ protein ERDJ2A-like
	Ca_18313	pectinesterase/pectinesterase inhibitor PPE8B-like
	Ca_18305	sucrose synthase
	Ca_18299	predicted GPI-anchored protein 58
	Ca_25076	PREDICTED: uncharacterized protein LOC101497792 isoform X1
	Ca_25078	WRKY family transcription factor
	Ca_18578	CBL-interacting serine/threonine-protein kinase 1-like isoform X1
	Ca_18586	probable sugar phosphate/phosphate translocator At3g17430
	Ca_18604	vacuolar protein sorting-associated protein 2 homolog 2
	Ca_18607	PREDICTED: uncharacterized protein LOC101503488
	Ca_18614	Ulp1 protease family, carboxy-terminal domain protein
	Ca_20286	plasma membrane-associated cation-binding protein 1-like
	Ca_20292	PREDICTED: uncharacterized protein LOC101489875
	Ca_20294	PREDICTED: cullin-1-like
	Ca_20299	sucrose nonfermenting 4-like protein isoform X1
	Ca_25067	pleckstrin-like (PH) and lipid-binding START domain protein
	Ca_25073	protein ENHANCED DISEASE RESISTANCE 2-like isoform X2
	Ca_18523	vacuolar protein sorting-associated protein 54, chloroplastic
	Ca_18521	187-kDa microtubule-associated protein AIR9
	Ca_18517	cation-chloride cotransporter
	Ca_18516	DUF630 family protein
	Ca_18515	RNA recognition motif
	Ca_18514	regulator of nonsense transcripts-like protein
	Ca_18506	inositol transporter 4
	Ca_18505	PREDICTED: uncharacterized protein LOC105852746
	Ca_18504	probable inositol transporter 2
	Ca_18497	endoplasmic reticulum oxidoreductin-1-like
	Ca_18494	MLP3.9 protein
	Ca_22565	carbohydrate-binding X8 domain protein
	Ca_22557	hypothetical protein VIGAN_08277400
	Ca_24391	PREDICTED: uncharacterized protein LOC105852469
	Ca_22471	probable acyl-activating enzyme 17, peroxisomal
	Ca_22469	putative phospholipid-transporting ATPase 9
	Ca_22465	kinesin-like protein KIF19 isoform X2
	Ca_22461	protein ASPARTIC PROTEASE IN GUARD CELL 1-like
	Ca_22456	translation initiation factor eIF-2B delta subunit
	Ca_22453	hypothetical transposable element-related protein
	Ca_25827	carboxy-terminal TIM barrel domain enolase
	Ca_26405	hypothetical chloroplast RF68 (chloroplast)
	Ca_26127	hypothetical protein VIGAN_08277400
	Ca_26792	nucleoporin-like protein
	Ca_26796	actin-related protein 6
	Ca_19437	protein argonaute PNH1-like
	Ca_19439	PREDICTED: uncharacterized protein LOC101511379
	Ca_19440	putative ATP-dependent helicase hrq1
	Ca_19441	probable galacturonosyltransferase 11
	Ca_19465	transcription termination factor family protein
	Ca_25475	callose synthase 2-like isoform X1
	Ca_25477	putative pentatricopeptide repeat-containing protein At1g03510
	Ca_25479	citrate synthase, mitochondrial
	Ca_21422	cleavage stimulation factor subunit 50
	Ca_21418	NLI interacting factor-like phosphatase
	Ca_21415	emsy amine-terminus (ENT)/plant tudor-like domain protein
	Ca_21408	proteasome subunit alpha type-6
	Ca_17359	histone-lysine N-methyltransferase ATXR7 isoform X1
	Ca_17339	plasma membrane ATPase 4-like
	Ca_08868	putative glucose-6-phosphate 1-epimerase
	Ca_08857	serine/threonine-protein phosphatase 7 long form homolog
	Ca_20632	beta-like galactosidase
	Ca_20616	basic helix loop helix (BHLH) DNA-binding family protein
	Ca_19309	sm-like protein LSM1B isoform X1
	Ca_19301	uncharacterized protein LOC110733208 isoform X2
	Ca_25084	hypothetical protein VIGAN_08277400
	Ca_25066	PREDICTED: uncharacterized protein LOC105851609
	Ca_25830	hypothetical protein VIGAN_08277400
	Ca_19435	hypothetical protein VIGAN_08277400
	Ca_19454	PREDICTED: uncharacterized protein LOC108336533
	Ca_19464	retrovirus-related Pol polyprotein from transposon TNT 1-94
	Ca_21861	PREDICTED: uncharacterized protein LOC101495708
Meta-QTL2	Ca_08865	mitochondrial outer membrane import complex protein METAXIN-like
	Ca_08864	DUF630 family protein
	Ca_08863	BZIP transcription factor
	Ca_08862	pentatricopeptide repeat-containing protein At2g34400
	Ca_08861	PREDICTED: uncharacterized protein LOC105851156
	Ca_08860	hypothetical protein VIGAN_08277400
	Ca_08859	core-2/I-branching enzyme
Meta-QTL3	Ca_06039	Putative uncharacterized protein
	Ca_06020	Putative uncharacterized protein
	Ca_06012	Putative uncharacterized protein
	Ca_06010	Putative uncharacterized protein
	Ca_06009	Putative uncharacterized protein
	Ca_06008	Putative uncharacterized protein
	Ca_06003	Putative uncharacterized protein
	Ca_05993	Zinc finger protein
	Ca_05979	TRM112-like protein
	Ca_23896	Putative uncharacterized protein
	Ca_08280	Disease resistance
	Ca_08278	Putative uncharacterized protein
	Ca_06066	Peptidyl-prolyl cis-trans isomerase
	Ca_06067	Homeodomain-like
	Ca_06064	2-dehydro-3-deoxyphosphooctonate aldolase
	Ca_06060	ELMO domain-containing protein
	Ca_06061	Mitochodrial transcription termination factor related
	Ca_06059	3-beta-glucosidase, Glucan endo-1
	Ca_06057	3-beta-glucosidase
	Ca_06058	Glucan endo-1, 3-beta-glucosidase
	Ca_06055	3-beta-glucosidase, Glucan endo-1
	Ca_06056	3-beta-glucosidase, Glucan endo-1
	Ca_06054	Putative uncharacterized protein
	Ca_06050	Receptor protein kinase-like protein
	Ca_06047	Receptor protein kinase-like protein
	Ca_06046	Subtilisin-like serine protease
	Ca_06045	Receptor protein kinase-like protein
	Ca_06042	Lipase
	Ca_06040	Putative uncharacterized protein
	Ca_06038	Putative uncharacterized protein
	Ca_06037	Putative uncharacterized protein
	Ca_06034	Ethylene-responsive element binding protein 1
	Ca_06032	Ethylene-responsive element binding protein 1
	Ca_06029	Pentatricopeptide repeat-containing protein
	Ca_06030	U11/U12 small nuclear ribonucleoprotein 35
	Ca_06028	Putative uncharacterized protein
	Ca_06025	Pentatricopeptide repeat-containing protein
	Ca_06026	Putative uncharacterized protein
	Ca_06027	Putative uncharacterized protein
	Ca_06024	Chloroplastic group IIB intron splicing facilitator CRS2-B
	Ca_06023	Hexose transporter
	Ca_06021	Ser/Thr protein kinase
	Ca_06017	Putative uncharacterized protein
	Ca_06016	Non-specific lipid-transfer protein
	Ca_06014	Protein PLASTID MOVEMENT IMPAIRED OS
	Ca_06013	Lipid phosphate phosphatase
	Ca_06011	Pentatricopeptide repeat-containing protein
	Ca_06007	Protein TRANSPARENT TESTA
	Ca_06006	Putative uncharacterized protein
	Ca_06004	Methyltransferase-like protein
	Ca_06002	Eukaryotic translation initiation factor
	Ca_06000	E3 ubiquitin-protein ligase MARCH2
	Ca_06001	Eukaryotic translation initiation factor
	Ca_05999	ATP-dependent Clp protease proteolytic subunit
	Ca_05998	Metal ion binding protein
	Ca_05996	BRO1 domain-containing protein BROX
	Ca_05995	Putative uncharacterized protein
	Ca_05992	Putative uncharacterized protein
	Ca_05990	Putative uncharacterized protein
	Ca_05989	Putative uncharacterized protein
	Ca_05988	Putative uncharacterized protein
	Ca_05983	GEM-like protein
	Ca_05984	Translocon-associated protein subunit beta
	Ca_05981	Protein AUXIN SIGNALING F-BOX
	Ca_05980	Putative uncharacterized protein
	Ca_05978	50S ribosomal protein L18
	Ca_05975	V-type proton ATPase subunit C
	Ca_05974	Mitochondrial substrate carrier
	Ca_23892	Helix-loop-helix DNA-binding
	Ca_23890	Putative uncharacterized protein
	Ca_23887	Sialyltransferase-like protein
	Ca_23888	GA-like protein (Fragment)
	Ca_23883	Putative uncharacterized protein
	Ca_08301	Putative uncharacterized protein
	Ca_08299	Nuclear factor related to kappa-B-binding protein
	Ca_08300	Nuclear factor related to kappa-B-binding protein
	Ca_08297	Receptor-like-kinase
	Ca_08296	Putative uncharacterized protein
	Ca_08295	Nodulation receptor kinase
	Ca_08290	Putative uncharacterized protein
	Ca_08289	Putative uncharacterized protein
	Ca_08287	Putative uncharacterized protein
	Ca_08286	Predicted protein
	Ca_08285	Syntaxin
	Ca_08283	Putative uncharacterized protein
	Ca_08284	Syntaxin
	Ca_08281	C2
	Ca_08279	Cytochrome P450
	Ca_06062	Putative uncharacterized protein
	Ca_06063	Cysteine protease ATG4
	Ca_06065	Heterogeneous nuclear ribonucleoprotein Q
	Ca_06051	Subtilisin-like protease
	Ca_06052	Receptor protein kinase-like protein
	Ca_06053	Subtilisin-like protease
	Ca_06041	TGF-beta receptor-interacting protein 1
	Ca_06043	Transcription factor
	Ca_06044	Guanine nucleotide regulatory protein
	Ca_06035	Putative uncharacterized protein
	Ca_06036	Putative uncharacterized protein
	Ca_06019	Ser/Thr protein kinase
	Ca_06022	Receptor-like kinase
	Ca_06015	Putative uncharacterized protein
	Ca_06018	Pentatricopeptide repeat-containing protein
	Ca_06005	DNA ligase
	Ca_05994	Acyltransferase-like protein
	Ca_05997	Putative uncharacterized protein
	Ca_05987	Palmitoyltransferase ZDHHC9
	Ca_05976	B3 domain-containing protein
	Ca_05977	Putative uncharacterized protein
	Ca_05985	Zinc finger protein CONSTANS-like protein
	Ca_23889	Pentatricopeptide repeat-containing protein
	Ca_23891	Aspartokinase
	Ca_23893	Sex determination protein tasselseed-2
	Ca_23894	Initiation factor eIF-4 gamma
	Ca_23895	Pentatricopeptide repeat-containing protein
	Ca_23882	SET domain protein
	Ca_23884	Lysosomal alpha-mannosidase
	Ca_23885	Lysosomal alpha-mannosidase
	Ca_08298	Putative uncharacterized protein
	Ca_08302	Ubiquinol-cytochrome c reductase iron-sulfur
	Ca_08293	Jasmonate O-methyltransferase
	Ca_08294	Chalcone synthase
	Ca_08288	Putative uncharacterized protein
	Ca_08291	Putative uncharacterized protein
	Ca_08282	DNA cross-link repair protein SNM1
	Ca_06049	Subtilisin-like serine protease
	Ca_05986	Protein kinase family protein
	Ca_05991	Putative uncharacterized protein
	Ca_08303	N-acetyltransferase MAK3-like protein
	Ca_23886	RING finger protein
	Ca_08292	Jasmonate O-methyltransferase
	Ca_06031	Putative uncharacterized protein
Meta-QTL4	Ca_08530	aspartokinase-homoserine dehydrogenase
Meta-QTL5	Ca_09594	heavy metal transport/detoxification superfamily protein
	Ca_09593	photosynthetic NDH subunit of lumenal location 4, chloroplastic
	Ca_09592	transmembrane protein, putative
	Ca_09591	L-ascorbate oxidase
	Ca_09590	bifunctional aspartate aminotransferase and glutamate/aspartate-prephenate aminotransferase
	Ca_09589	DNA polymerase III polC-type
	Ca_09588	protein UPSTREAM OF FLC
	Ca_09587	glycoside hydrolase family 5 protein
	Ca_09585	phosphoglycerate/bisphosphoglycerate mutase family protein
	Ca_09583	putative ETHYLENE INSENSITIVE 3-like 4 protein
	Ca_09582	BZIP transcription factor
	Ca_09595	cellulose synthase-interactive protein
	Ca_09586	myo-inositol 1-phosphate synthase
	Ca_09584	inositol polyphosphate 5-phosphatase I
	Ca_09581	acyl-coenzyme A oxidase 2, peroxisomal
Meta-QTL6	Ca_26610	glucan endo-1,3-beta-glucosidase-like
	Ca_18919	translocase of chloroplast 120, chloroplastic-like
	Ca_18920	serine/threonine-protein phosphatase 7 long form homolog
	Ca_18923	Bromodomain and PHD finger-containing protein 3
	Ca_18924	heat shock protein
	Ca_18926	NADH dehydrogenase [ubiquinone] 1 alpha subcomplex subunit 1
	Ca_18927	RNA-binding KH domain protein
	Ca_18928	acid phosphatase 1-like isoform X2
	Ca_18929	thioredoxin H-type-like isoform X1
	Ca_18930	mannan endo-1,4-beta-mannosidase-like protein
	Ca_18932	WRKY transcription factor
	Ca_18933	transmembrane protein 87B-like
	Ca_18934	vacuolar-sorting receptor 1-like
	Ca_18935	carboxy-terminal region remorin
	Ca_18937	PREDICTED: uncharacterized protein LOC101499745
	Ca_18938	serine/threonine-protein phosphatase 7 long form homolog
	Ca_18939	PPR containing plant-like protein
	Ca_18940	PHD transcription factor
	Ca_18941	matrix metalloproteinase
	Ca_18942	squamosa promoter-binding-like protein
	Ca_18944	cytoplasmic-like malate dehydrogenase
	Ca_18945	3-hydroxyisobutyryl-CoA hydrolase-like protein 1, mitochondrial
	Ca_18946	nodulin MtN21/EamA-like transporter family protein
	Ca_18948	ethylene response factor
	Ca_18950	UDP-glucosyltransferase family protein
	Ca_18951	hydroquinone glucosyltransferase
	Ca_18952	PREDICTED: uncharacterized protein LOC101508405
	Ca_18953	phosphoglycerate mutase family protein
	Ca_18954	myb transcription factor
	Ca_18955	obtusifoliol 14-alpha demethylase
	Ca_18956	DUF247 domain protein
	Ca_18957	DUF1639 family protein
	Ca_18958	actin-related protein 4-like
	Ca_18959	oxygen-evolving enhancer protein
	Ca_18960	actin-related protein 4
	Ca_28201	peptidyl-prolyl cis-trans isomerase FKBP18, chloroplastic
	Ca_11812	endochitinase A-like
	Ca_11811	1-aminocyclopropane-1-carboxylate oxidase-like protein
	Ca_11809	GroES chaperonin
	Ca_11808	pigment defective 320 protein, putative
	Ca_11807	PREDICTED: uncharacterized protein LOC101512034
	Ca_11806	NADP-dependent malic enzyme
	Ca_11804	dynamin-related protein 1E isoform X1
	Ca_11803	UMP-CMP kinase family protein
	Ca_11802	Rgp1 protein
	Ca_11800	protein ECERIFERUM 1-like
	Ca_11799	protein ECERIFERUM 1-like
	Ca_11798	putative ABC transporter C family member 15
	Ca_11797	ATP binding protein
	Ca_11795	NADH dehydrogenase [ubiquinone] 1 alpha subcomplex assembly factor 3
	Ca_11794	tRNA (guanine-N(7))-methyltransferase
	Ca_11793	---NA---
	Ca_11792	stress-induced protein, putative
	Ca_11790	zinc finger protein 593-like
	Ca_11789	NADP-dependent alkenal double bond reductase
	Ca_11788	calcium-binding EF hand protein
	Ca_11787	auxin-responsive family protein
	Ca_11786	glutamyl-tRNA synthetase
	Ca_11785	PREDICTED: uncharacterized protein LOC105851609
	Ca_11784	protein SCAI
	Ca_11783	NADH:ubiquinone oxidoreductase 17.2 kDa subunit
	Ca_11781	NADP-dependent alkenal double bond reductase
	Ca_11780	2-alkenal reductase (NADP(+)-dependent)-like
	Ca_11779	probable polygalacturonase At3g15720
	Ca_11778	probable polygalacturonase At3g15720
	Ca_11777	probable polygalacturonase At3g15720
	Ca_11776	Heparan-alpha-glucosaminide N-acetyltransferase
	Ca_11775	alpha/beta fold hydrolase
	Ca_11774	ribosomal RNA large subunit methyltransferase J
	Ca_11772	FRIGIDA-like protein 3
	Ca_11771	FRIGIDA-like protein 3
	Ca_11770	probably inactive leucine-rich repeat receptor-like protein kinase At5g48380 isoform X1
	Ca_11769	probably inactive leucine-rich repeat receptor-like protein kinase At5g48380 isoform X1
	Ca_11768	probably inactive leucine-rich repeat receptor-like protein kinase At5g48380 isoform X1
	Ca_11767	PREDICTED: uncharacterized protein LOC101500595
	Ca_11766	pentatricopeptide repeat-containing protein At2g44880-like
	Ca_11765	ethylene-responsive transcription factor CRF1-like
	Ca_11764	PREDICTED: uncharacterized protein LOC101494013 isoform X1
	Ca_11763	embryo defective 1703 protein, putative
	Ca_11762	septin and tuftelin-interacting protein 1 homolog 1-like
	Ca_11760	chromo domain-containing protein LHP1-like
	Ca_11759	Ulp1 protease family, carboxy-terminal domain protein
	Ca_11758	MLO-like protein 1
	Ca_11757	heavy metal transport/detoxification superfamily protein
	Ca_11756	uric acid degradation bifunctional protein TTL isoform X1
	Ca_11754	NAD(P)-binding rossmann-fold protein
	Ca_11753	transmembrane protein, putative
	Ca_11750	ATP/DNA-binding protein
	Ca_11748	linoleate 9S-lipoxygenase 5, chloroplastic-like isoform X2
	Ca_11746	Spc97/Spc98 family of spindle pole body (SBP) component
	Ca_11745	actin-binding calponin-like (CH) domain protein
	Ca_11743	PREDICTED: uncharacterized protein LOC101507648
	Ca_11742	rRNA processing protein
	Ca_11741	EPIDERMAL PATTERNING FACTOR-like protein 9
	Ca_11740	asparagine--tRNA ligase, cytoplasmic 2
	Ca_11738	auxin-induced in root cultures protein
	Ca_11737	serine/threonine-protein kinase OXI1-like protein
	Ca_11735	DNA-directed RNA polymerase II subunit 4
	Ca_11734	disease resistance protein (TIR-NBS-LRR class), putative
	Ca_11733	putative disease resistance protein At3g14460 isoform X1
	Ca_11732	disease resistance protein (TIR-NBS-LRR class), putative
	Ca_11731	disease resistance protein (TIR-NBS-LRR class)
	Ca_11730	transcription termination factor family protein
	Ca_11729	DUF506 family protein
	Ca_11728	BHLH transcription factor
	Ca_11727	probable xyloglucan glycosyltransferase 6
	Ca_11726	40S ribosomal protein S8
	Ca_11725	40S ribosomal protein S8
	Ca_11724	peptidyl-prolyl cis-trans isomerase FKBP62-like
	Ca_11723	FK506-binding protein 2
	Ca_11722	probable copper-transporting ATPase HMA5
	Ca_11720	mediator-associated protein 2-like
	Ca_11719	factor of DNA methylation 1-like
	Ca_11718	---NA---
	Ca_11717	DUF760 family protein
	Ca_11714	GTP cyclohydrolase 1-like
	Ca_11713	PREDICTED: uncharacterized protein LOC101491406
	Ca_11711	cytochrome P450 family protein
	Ca_11710	ER lumen protein retaining receptor family protein
	Ca_11709	er lumen protein retaining receptor-like protein
	Ca_11707	ethylene-responsive transcription factor-like protein At4g13040
	Ca_11705	UDP-glucosyltransferase family protein
	Ca_11704	UDP-glucosyltransferase family protein
	Ca_11703	Defensin-like protein
	Ca_11702	vacuolar iron transporter-like protein
	Ca_11701	RALF-like protein
	Ca_11700	NADH dehydrogenase [ubiquinone] 1 alpha subcomplex subunit 2-like
	Ca_11699	RPM1 interacting protein 4 transcript protein
	Ca_11698	beta-amyrin 11-oxidase-like
	Ca_11697	beta-amyrin 11-oxidase-like
	Ca_11696	beta-amyrin 11-oxidase-like
	Ca_11695	pre-mRNA-splicing factor ATP-dependent RNA helicase dhx16-like protein
	Ca_11694	ankyrin repeat and SAM domain-containing protein 6
	Ca_11693	UBX domain-containing protein 1-like
	Ca_11692	PREDICTED: uncharacterized protein LOC101497805 isoform X1
	Ca_11691	GPI transamidase component Gpi16 subunit-like protein
	Ca_11690	xyloglucan endotransglucosylase/hydrolase protein 2-like
	Ca_11689	Retrovirus-related Pol polyprotein from transposon TNT 1-94
	Ca_23328	cullin-1 isoform X3
	Ca_23327	AP2 domain class transcription factor
	Ca_23326	CASP-like protein 3A1
	Ca_23325	GATA transcription factor-like protein
	Ca_23324	class III homeodomain leucine zipper protein
	Ca_23323	DUF1677 family protein
	Ca_23322	serine/threonine-protein phosphatase 7 long form homolog
	Ca_23320	Avr9/Cf-9 rapidly elicited protein
	Ca_23317	endochitinase A-like
	Ca_23316	NOP56-like pre RNA processing ribonucleoprotein
	Ca_23315	serine/threonine-protein phosphatase 7 long form homolog
	Ca_23314	endoglucanase 1-like
	Ca_23313	endoglucanase 1-like
	Ca_23311	putative cyclic nucleotide-gated ion channel 18
	Ca_10145	endoglucanase 1-like
	Ca_10144	transducin/WD-like repeat-protein
	Ca_10141	NADP-dependent malic enzyme-like
	Ca_10140	Histidine-containing phosphotransfer protein 4
	Ca_10139	Paf1 complex component
	Ca_10138	PREDICTED: uncharacterized protein LOC101488822
	Ca_10137	LysM type receptor kinase
	Ca_10136	auxin response factor
	Ca_10135	PREDICTED: hexokinase-1-like
	Ca_10134	nuclear poly(A) polymerase 4-like
	Ca_10133	serine/threonine-protein phosphatase 7 long form homolog
	Ca_10132	protein IQ-DOMAIN 14-like
	Ca_10131	stem 28 kDa glycoprotein
	Ca_10130	mitochondrial-processing peptidase subunit alpha-like
	Ca_10129	DNA repair-like proteinRadA
	Ca_10128	protein CHUP1, chloroplastic
	Ca_10127	GDSL esterase/lipase APG
	Ca_10126	myo-inositol oxygenase
	Ca_10124	pentatricopeptide repeat-containing protein At4g26680, mitochondrial
	Ca_10123	glucose-6-phosphate 1-dehydrogenase, chloroplastic
	Ca_10122	vacuolar protein sorting-associated protein 26A
	Ca_10121	transcription factor
	Ca_10120	Ulp1 protease family, carboxy-terminal domain protein
	Ca_10119	Ulp1 protease family, carboxy-terminal domain protein
	Ca_10118	protein EARLY FLOWERING 3
	Ca_10117	core-2/I-branching enzyme
	Ca_10116	anoctamin-like protein At1g73020
	Ca_10115	60S ribosomal L28-like protein
	Ca_10113	RWD domain-containing protein 1
	Ca_10111	dentin sialophosphoprotein-like protein
	Ca_10110	dentin sialophosphoprotein-like protein
	Ca_10107	serine/threonine-protein phosphatase 7 long form homolog
	Ca_10106	Dof zinc finger protein DOF1.7
	Ca_10105	serine/threonine-protein phosphatase 7 long form homolog
	Ca_10104	protein phosphatase 2A 55 kDa regulatory subunit B
	Ca_10103	inorganic pyrophosphatase 2-like
	Ca_10102	inorganic pyrophosphatase 2-like
	Ca_10101	inorganic pyrophosphatase 2-like
	Ca_10100	ABC transporter-like family-protein
	Ca_10098	inactive protein kinase SELMODRAFT_444075
	Ca_10097	small nuclear ribonucleoprotein
	Ca_10096	PRA1 family protein f2-like
	Ca_10095	lipid-A-disaccharide synthase
	Ca_10094	phospholipase D alpha
	Ca_10092	cytochrome P450 family 90 protein
	Ca_10091	PREDICTED: uncharacterized protein LOC101505934
	Ca_10089	transmembrane protein, putative
	Ca_10088	transmembrane 9 superfamily member 7
	Ca_10087	NBS-LRR protein
	Ca_10086	hypothetical protein VIGAN_08277400
	Ca_10085	Ferrochelatase-2, chloroplastic
	Ca_10084	50S ribosomal protein l30-like
	Ca_10082	protein HOTHEAD-like
	Ca_10081	receptor-like serine/threonine-protein kinase ALE2 isoform X2
	Ca_10080	chaperonin CPN60-like protein
	Ca_10077	LOB domain protein
	Ca_10076	hypothetical protein CFP56_10739
	Ca_10075	C2H2-like zinc finger protein, putative
	Ca_10074	putative hydrolase C777.06c
	Ca_10073	putative FBD-associated F-box protein At5g22720
	Ca_10072	beta-fructofuranosidase, cell wall isozyme-like
	Ca_10071	serine/threonine-protein phosphatase 7 long form homolog
	Ca_10070	ribosomal protein L34
	Ca_10069	myb transcription factor
	Ca_10068	protein IQ-DOMAIN 1-like
	Ca_10067	calmodulin-binding family protein
	Ca_10066	plant/F1L3-4 protein, putative
	Ca_10065	disease resistance protein (TIR-NBS-LRR class)
	Ca_10064	TMV resistance protein N-like isoform X2
	Ca_10062	casein kinase I-like protein
	Ca_10061	eukaryotic initiation factor 4a-10
	Ca_10060	serine/threonine-protein phosphatase 7 long form homolog
	Ca_10059	serine/threonine-protein phosphatase 7 long form homolog
	Ca_10058	telomere repeat-binding factor 4-like
	Ca_10056	linoleate 9S-lipoxygenase-like
	Ca_10054	seed linoleate 9S-lipoxygenase
	Ca_10053	serine/threonine-protein phosphatase 7 long form homolog
	Ca_10052	long form dihydrolipoamide acetyltransferase
	Ca_10051	mitochondrial import inner membrane translocase subunit TIM23-2-like
	Ca_10050	Ulp1 protease family, carboxy-terminal domain protein
	Ca_10049	aminopeptidase M1-like isoform X1
	Ca_10047	PREDICTED: uncharacterized protein LOC109334111 isoform X3
	Ca_10046	adenine nucleotide alpha hydrolase-like domain kinase
	Ca_10044	ankyrin repeat protein
	Ca_10043	hypothetical protein VIGAN_08277400
	Ca_10042	solute carrier family 25 member 44-like protein
	Ca_10041	rossmann-fold NAD(P)-binding domain protein
	Ca_10040	PHD finger protein ALFIN-LIKE 3 isoform X1
	Ca_10038	CTC-interacting domain protein
	Ca_10037	60S ribosomal protein L11-like
	Ca_10036	phospholipid:diacylglycerol acyltransferase 1-like
	Ca_10035	protein Brevis radix-like 2
	Ca_10034	nuclear transcription factor Y subunit alpha isoform X1
	Ca_10033	protein BIG GRAIN 1-like B
	Ca_10032	vacuolar protein sorting-associated protein 2 homolog 1-like
	Ca_10031	RING-H2 finger protein ATL52-like
	Ca_10030	disease resistance protein (TIR-NBS-LRR class), putative
	Ca_10027	threonine--tRNA ligase, mitochondrial-like isoform X1
	Ca_10026	calumenin-B-like isoform X1
	Ca_10025	calcium-binding EF hand-like protein
	Ca_10024	calumenin-like isoform X2
	Ca_10023	anther-specific proline-rich protein APG-like
	Ca_10022	serine/threonine-protein phosphatase 7 long form homolog
	Ca_10021	calcium-binding EF hand-like protein
	Ca_10020	disease resistance protein RML1A-like
	Ca_10019	drug resistance transporter-like ABC domain protein
	Ca_10017	tRNA-splicing endonuclease positive effector-like protein
	Ca_10016	animal MPPE1-like protein
	Ca_10014	myb transcription factor
	Ca_10013	pollen-specific leucine-rich repeat extensin-like protein 3
	Ca_10012	growth-regulating factor 5-like isoform X1
	Ca_10011	auxin-binding protein ABP19a
	Ca_10010	auxin-binding protein abp19a-like
	Ca_10009	germin family 3 protein
	Ca_10008	germin-like protein
	Ca_10007	auxin-binding protein ABP19a
	Ca_10006	mitochondrial intermembrane space import and assembly protein 40
	Ca_10005	NB-ARC domain disease resistance protein, putative
	Ca_10004	nodulation-signaling pathway 1 protein
	Ca_10002	transmembrane protein, putative
	Ca_10000	putative receptor-like protein kinase At1g72540
	Ca_09999	---NA---
	Ca_09998	cytochrome P450 family monooxygenase
	Ca_09996	PREDICTED: uncharacterized protein LOC101512363
	Ca_16140	protein ENL-like
	Ca_16141	protein ENL-like
	Ca_16143	subtilisin-like serine protease
	Ca_16144	guanine nucleotide-binding protein subunit gamma 3-like
	Ca_16145	cation/calcium exchanger 4
	Ca_16147	DUF1677 family protein
	Ca_16149	Sn1-specific diacylglycerol lipase alpha
	Ca_16151	PREDICTED: uncharacterized protein LOC101501332
	Ca_16152	sm-like protein LSM1B
	Ca_16153	transmembrane protein 87A
	Ca_16154	exocyst complex component EXO70A1-like
	Ca_16155	pollen receptor-like kinase 3
	Ca_16156	F-box protein SKP2A-like
	Ca_16157	jasmonate zim-domain protein
	Ca_16158	nucleolysin TIAR-like protein
	Ca_16159	protein FLUORESCENT IN BLUE LIGHT, chloroplastic
	Ca_16160	PREDICTED: uncharacterized protein LOC101504655
	Ca_16162	nuclear pore protein
	Ca_16164	zinc finger CCCH domain-containing protein 62-like
	Ca_16166	pentatricopeptide repeat-containing protein At2g44880-like
	Ca_16168	COP1-interacting-like protein
	Ca_16169	dormancy/auxin associated protein
	Ca_16170	dnaJ homolog subfamily B member 6-like isoform X3
	Ca_16171	dnaJ homolog subfamily B member 6-like isoform X3
	Ca_16172	probable complex I intermediate-associated protein 30
	Ca_16173	SAUR-like auxin-responsive family protein
	Ca_16174	endochitinase A-like
	Ca_16175	cytochrome P450 family protein
	Ca_16176	cytosolic class II small heat-shock protein
	Ca_16178	phosphoinositide phosphatase SAC2-like isoform X2
	Ca_16179	54S ribosomal protein L51, mitochondrial-like
	Ca_16180	ethylene response factor
	Ca_16181	subtilisin-like serine protease
	Ca_16182	AT-rich interactive domain-containing protein 4-like
	Ca_16183	translation initiation factor eIF-2B protein
	Ca_16184	transferring glycosyl group transferase, putative
	Ca_16185	tubby C 2 protein
	Ca_16187	PREDICTED: uncharacterized protein LOC101515722 isoform X2
	Ca_16188	putative WEB family protein At1g65010, chloroplastic
	Ca_16189	carboxy-terminal region remorin
	Ca_16191	pectinesterase 3
	Ca_16192	pectinesterase/pectinesterase inhibitor
	Ca_16194	ubiquitin-conjugating enzyme E2 34-like
	Ca_16195	PREDICTED: uncharacterized protein LOC101490868 isoform X1
	Ca_16196	zinc finger, C3HC4 type (RING finger) protein
	Ca_16197	glutamate receptor 2.9-like isoform X1
	Ca_16198	cell wall protein RBR3-like
	Ca_16199	galactose oxidase/kelch repeat protein
	Ca_21005	GDP-fucose protein O-fucosyltransferase
	Ca_21004	K+-H+ exchange-like protein
	Ca_21002	protein STRUBBELIG-RECEPTOR FAMILY 6
	Ca_21000	rotundifolia-like protein
	Ca_20999	serine/threonine-protein phosphatase
	Ca_20998	PREDICTED: uncharacterized protein LOC101499322
	Ca_20997	tyrosine-sulfated glycopeptide receptor 1
	Ca_20996	transcription factor 25
	Ca_20994	probable inactive purple acid phosphatase 29-like isoform X1
	Ca_20993	inactive purple acid phosphatase-like protein
	Ca_20992	PPR containing plant-like protein
	Ca_20990	ribosome production factor 1
	Ca_20988	NAC transcription factor-like protein
	Ca_20987	pentatricopeptide repeat-containing protein At2g44880-like
	Ca_20986	soluble inorganic pyrophosphatase
	Ca_20984	hypothetical protein TSUD_292590
	Ca_20983	probably inactive receptor-like protein kinase At2g46850
	Ca_20982	Serine/Threonine kinase family protein
	Ca_20981	1-aminocyclopropane-1-carboxylate oxidase
	Ca_20980	cyclic nucleotide-gated ion channel 1-like
	Ca_17600	D-arabinono-1,4-lactone oxidase-like protein
	Ca_17601	CBL-interacting kinase
	Ca_17603	transcription factor MYC2-like protein
	Ca_17604	Rac GTPase activating protein
	Ca_17605	serine/threonine-protein phosphatase 7 long form homolog
	Ca_17606	pentatricopeptide repeat-containing protein At2g44880-like
	Ca_17607	SAUR-like auxin-responsive family protein
	Ca_17608	homeobox associated leucine zipper protein
	Ca_17609	heat shock protein
	Ca_17610	cytochrome P450 78A3
	Ca_17613	---NA---
	Ca_17614	transmembrane protein, putative
	Ca_17615	mitochondrial chaperone BCS1
	Ca_17616	Ras-related small GTP-binding family protein
	Ca_17617	U-box domain-containing protein 43-like
	Ca_17618	PPR containing plant-like protein
	Ca_17620	serine/arginine-rich splicing factor RS31 isoform X1
	Ca_17621	calcium-binding protein KIC
	Ca_17622	protein yippee-like At4g27745
	Ca_17623	WNK kinase
	Ca_17624	auxin response factor
	Ca_17627	myb transcription factor
	Ca_17629	laccase/diphenol oxidase family protein
	Ca_17630	hypothetical protein TSUD_361110
	Ca_17631	kinesin light chain
	Ca_17633	transmembrane protein, putative
	Ca_17634	hypothetical protein MTR_8g027435
	Ca_17636	auxin response factor 2
	Ca_17637	exportin-2-like protein
	Ca_17638	ethylene-responsive transcription factor ERF023-like
	Ca_17639	ABA-inducible bHLH-type transcription factor
	Ca_17640	hypothetical protein TSUD_292590
	Ca_17641	PREDICTED: uncharacterized protein LOC101494013 isoform X1
	Ca_17642	embryo defective 1703 protein, putative
	Ca_17643	phosphatidylinositol 3- and 4-kinase family protein
	Ca_17645	serine/threonine-protein phosphatase 7 long form homolog
	Ca_17649	GDP-Man:Man(3)GlcNAc(2)-PP-Dol alpha-1,2-mannosyltransferase
	Ca_17650	cyclic nucleotide-gated ion channel 1-like
	Ca_17756	proline-rich receptor-like protein kinase PERK12
	Ca_17757	DNA polymerase epsilon subunit B
	Ca_17759	WRKY transcription factor 22-like
	Ca_17760	PREDICTED: uncharacterized protein LOC101503138 isoform X2
	Ca_17761	39S ribosomal protein L46
	Ca_17762	late embryogenesis abundant protein
	Ca_17764	zinc finger, C3HC4 type (RING finger) protein
	Ca_17765	seed maturation protein
	Ca_17766	coiled-coil vesicle tethering protein, putative
	Ca_17768	3-methyl-2-oxobutanoate hydroxymethyltransferase 1, mitochondrial
	Ca_17769	3-methyl-2-oxobutanoate hydroxymethyltransferase
	Ca_17770	sufE-like protein 1, chloroplastic/mitochondrial
	Ca_17771	DUF2358 family protein
	Ca_17772	ABIL1-like protein
	Ca_17773	group 1 family glycosyltransferase
	Ca_17774	BAG family molecular chaperone regulator 6
	Ca_17775	glutathione S-transferase
	Ca_17776	F-box/kelch-repeat plant protein
	Ca_17777	hypothetical protein GLYMA_16G029900
	Ca_17778	malate synthase, glyoxysomal
	Ca_17779	PREDICTED: uncharacterized protein LOC101515006
	Ca_17780	F-box/kelch-repeat protein At3g61590-like
	Ca_17782	eukaryotic translation initiation factor 1A
	Ca_17783	GDSL-like lipase/acylhydrolase
	Ca_17784	copper ion binding protein
	Ca_17786	GDSL esterase/lipase
	Ca_17788	dihydrodipicolinate reductase
	Ca_17789	F-box/LRR-repeat protein 12
	Ca_17790	60S ribosomal protein L5-2
	Ca_17791	F-box protein interaction domain protein
	Ca_17793	HhH-GPD base excision DNA repair family protein
	Ca_17794	DUF2996 family protein
	Ca_17796	DUF2996 family protein
	Ca_17797	ribonuclease 2
	Ca_17799	tyrosine/DOPA decarboxylase
	Ca_17800	hypothetical protein LR48_Vigan553s003200
	Ca_17801	endochitinase A-like
	Ca_17802	metal transporter Nramp2-like
	Ca_17803	serine acetyltransferase 5-like
	Ca_17804	rRNA processing/ribosome biogenesis protein
	Ca_17805	mediator of RNA polymerase II transcription subunit 19a-like
	Ca_13712	erythronate-4-phosphate dehydrogenase family protein
	Ca_13714	probable serine/threonine-protein kinase At1g01540
	Ca_13715	protein BPS1, chloroplastic-like
	Ca_13716	MAP kinase
	Ca_13717	mitogen-activated protein kinase homolog MMK2
	Ca_13718	probable polygalacturonase
	Ca_13719	UDP-glucosyltransferase family protein
	Ca_13720	mechanosensitive ion channel protein 1, mitochondrial-like
	Ca_13721	transferring glycosyl group transferase
	Ca_13724	serine/threonine-protein phosphatase 7 long form homolog
	Ca_13725	oxidoreductase/ferric-chelate reductase
	Ca_13726	TMV resistance protein N-like
	Ca_13727	---NA---
	Ca_13728	E3 ubiquitin-protein ligase RHA1B-like
	Ca_13729	E3 ubiquitin-protein ligase cblA
	Ca_13731	calmodulin-binding receptor-like cytoplasmic kinase
	Ca_13732	PPR containing plant-like protein
	Ca_13733	E3 ubiquitin-protein ligase At3g02290-like isoform X1
	Ca_13734	G-type lectin S-receptor-like serine/threonine-protein kinase SD2-2
	Ca_13735	PREDICTED: uncharacterized protein LOC101494761
	Ca_13736	AT-rich interactive domain-containing protein 1
	Ca_13737	Ubiquitin-conjugating enzyme E2 5
	Ca_13738	ATP-dependent helicase BRM-like
	Ca_13739	thermospermine synthase ACAULIS5-like
	Ca_13740	cytochrome P450 86A8
	Ca_13743	Retrovirus-related Pol polyprotein from transposon TNT 1-94
	Ca_13744	SKP1-like protein 21 isoform X1
	Ca_13745	signal peptide peptidase-like 4
	Ca_13746	uncharacterized protein LOC110733208 isoform X2
	Ca_13748	PAIR1, putative
	Ca_13749	---NA---
	Ca_13750	thermospermine synthase ACAULIS5-like
	Ca_13751	retrovirus-related Pol polyprotein from transposon TNT 1-94
	Ca_13752	phosphatidylinositol N-acetyglucosaminlytransferase subunit P-like protein
	Ca_13753	NBS-LRR protein
	Ca_13754	hypothetical protein VIGAN_08277400
	Ca_13755	NBS-LRR protein
	Ca_13756	mediator of RNA polymerase II transcription subunit 12-like
	Ca_13757	pre-mRNA-splicing factor of RES complex protein
	Ca_13758	BUD13 homolog
	Ca_13760	gibberellin 3-beta-dioxygenase 4-like
	Ca_13763	polygalacturonase/glycoside hydrolase family protein
	Ca_13765	UPF0187 protein At3g61320, chloroplastic
	Ca_13766	60S ribosomal protein L37a
	Ca_13767	PREDICTED: uncharacterized protein LOC101511395
	Ca_13768	probable serine/threonine-protein kinase At5g41260
	Ca_13769	---NA---
	Ca_13770	retrovirus-related Pol polyprotein from transposon TNT 1-94
	Ca_18921	PREDICTED: uncharacterized protein LOC101493369
	Ca_18922	serine/threonine-protein phosphatase PP1-like
	Ca_18925	RING finger protein B-like isoform X1
	Ca_18936	CCR4-NOT transcription complex protein, putative
	Ca_18943	PREDICTED: uncharacterized protein LOC101506477 isoform X1
	Ca_18947	alpha/beta fold hydrolase
	Ca_18949	DnaJ-class molecular chaperone
	Ca_11810	E3 ubiquitin-protein ligase atl4-like protein
	Ca_11805	NADP-dependent malic enzyme
	Ca_11801	fatty acid hydroxylase superfamily protein
	Ca_11796	ribose-phosphate pyrophosphokinase 1 isoform X1
	Ca_11791	PREDICTED: uncharacterized protein LOC101491622 isoform X1
	Ca_11773	ubiquitin-like-conjugating enzyme ATG10 isoform X1
	Ca_11761	PREDICTED: uncharacterized protein LOC101501329 isoform X2
	Ca_11755	3-hydroxyisobutyryl-CoA hydrolase 1-like
	Ca_11752	ATP/DNA-binding protein
	Ca_11751	ATP/DNA-binding protein
	Ca_11747	serine carboxypeptidase-like 20
	Ca_11744	PREDICTED: uncharacterized protein LOC101506574
	Ca_11739	lipase class 3 family protein
	Ca_11721	O-glycosyl hydrolase family 17 protein
	Ca_11716	serine/threonine-protein kinase MHK-like
	Ca_11715	transforming growth factor-beta receptor-associated protein 1
	Ca_11712	cytochrome P450 82G1
	Ca_11708	ninja-family protein AFP1
	Ca_11706	Tim17/Tim22/Tim23/Pmp24 family protein
	Ca_11688	xyloglucan endotransglucosylase/hydrolase protein 2-like
	Ca_23321	insulin-degrading enzyme-like
	Ca_23319	casein kinase 1-like protein HD16
	Ca_23318	sequence-specific DNA-binding transcription factor
	Ca_23312	---NA---
	Ca_10143	1-aminocyclopropane-1-carboxylate oxidase
	Ca_10142	drug resistance transporter-like ABC domain protein
	Ca_10125	mediator of RNA polymerase II transcription subunit 6
	Ca_10114	tudor/PWWP/MBT superfamily protein
	Ca_10109	dentin sialophosphoprotein
	Ca_10108	ubiquitin carboxyl-terminal hydrolase 6-like
	Ca_10099	triose-phosphate transporter family protein
	Ca_10090	beta-galactosidase 1-like
	Ca_10083	protein ROOT HAIR DEFECTIVE 3
	Ca_10078	chaperonin CPN60-like 2, mitochondrial
	Ca_10063	putative phospholipid-transporting ATPase 4 isoform X2
	Ca_10057	linoleate 9S-lipoxygenase-like
	Ca_10055	linoleate 9S-lipoxygenase-like
	Ca_10045	PREDICTED: LOW QUALITY PROTEIN: midasin
	Ca_10039	CCAAT-binding transcription factor
	Ca_10028	PREDICTED: uncharacterized protein LOC101500283 isoform X2
	Ca_10018	developmentally-regulated G-protein 2
	Ca_10015	transcription initiation factor TFIID subunit A
	Ca_10003	E3 ubiquitin ligase
	Ca_10001	probable GTP diphosphokinase RSH2, chloroplastic
	Ca_16142	microtubule-associated protein 70-2-like
	Ca_16146	serine/threonine-protein phosphatase 7 long form homolog
	Ca_16148	PREDICTED: uncharacterized protein LOC101508396
	Ca_16150	inter-alpha-trypsin inhibitor heavy chain-like protein
	Ca_16161	nuclear pore protein
	Ca_16163	DNA-binding protein, putative
	Ca_16167	ABC transporter B family member 19-like
	Ca_16177	CCAAT-binding factor
	Ca_16186	1-phosphatidylinositol-3-phosphate 5-kinase
	Ca_16193	exocyst complex component SEC10
	Ca_21006	DNA-directed RNA polymerase III subunit 2 isoform X1
	Ca_21003	26S protease regulatory subunit 7
	Ca_20995	3-oxo-5-alpha-steroid 4-dehydrogenase
	Ca_20991	light-harvesting complex I chlorophyll A/B-binding protein
	Ca_20989	uncharacterized calcium-binding protein At1g02270-like isoform X1
	Ca_20985	hypothetical protein VIGAN_06130700
	Ca_17611	cytochrome b5-like heme/steroid-binding domain protein
	Ca_17612	PREDICTED: LOW QUALITY PROTEIN: uncharacterized protein LOC101499002
	Ca_17625	ORM1-like protein 3
	Ca_17626	uridine 5-monophosphate synthase-like protein
	Ca_17628	pyridoxamine 5'-phosphate oxidase family protein
	Ca_17632	transducin family protein/WD-40 repeat protein
	Ca_17635	V-type proton ATPase 16 kDa proteolipid subunit-like
	Ca_17646	protein TSS
	Ca_17647	Histone-lysine N-methyltransferase ATX3
	Ca_17648	putative F-box plant protein
	Ca_17651	PREDICTED: uncharacterized protein LOC101497811
	Ca_17755	1-aminocyclopropane-1-carboxylate synthase
	Ca_17758	RING zinc finger protein
	Ca_17763	trafficking protein particle complex subunit 5
	Ca_17767	coiled-coil vesicle tethering protein, putative
	Ca_17781	BTB/POZ domain protein POB1
	Ca_17785	plant/F17O14-7 protein
	Ca_17787	common plant regulatory factor 1-like
	Ca_17792	glyoxylate/succinic semialdehyde reductase
	Ca_17798	cytochrome b561 and DOMON domain-containing protein At3g07570
	Ca_13722	U3 small nucleolar RNA-associated protein 25-like
	Ca_13723	ferric reduction oxidase 2
	Ca_13730	transmembrane protein, putative
	Ca_13741	anion transporter 4
	Ca_13742	glycerol-3-phosphate acyltransferase
	Ca_13747	U-box domain-containing protein 33-like
	Ca_13759	rop guanine nucleotide exchange factor 3-like
	Ca_13761	calmodulin-binding heat-shock protein
	Ca_13762	acyl-CoA thioesterase
	Ca_13764	SKP1 interacting partner 4
	Ca_18931	serine/threonine-protein kinase STN8, chloroplastic-like
	Ca_11782	splicing factor 3A subunit 2
	Ca_11749	protein transport protein SEC23
	Ca_11736	E3 ubiquitin-protein ligase CHIP
	Ca_10093	EF hand calcium-binding family protein
	Ca_10079	beta-amyrin synthase
	Ca_10048	hydroxyproline-rich glycoprotein family protein
	Ca_09997	linoleate 13S-lipoxygenase 3-1, chloroplastic
	Ca_16165	25.3 kDa vesicle transport protein
	Ca_16190	alanine aminotransferase
	Ca_16200	PREDICTED: uncharacterized protein LOC105852015
	Ca_21001	probable splicing factor 3A subunit 1
	Ca_17602	GRF1-interacting factor 3-like
	Ca_17619	calcium-transporting ATPase, endoplasmic reticulum-type
	Ca_17644	dynamin-like protein 1E
	Ca_17795	pentatricopeptide repeat-containing protein At4g38010
	Ca_13713	myb transcription factor
	Ca_10112	NADP-specific glutamate dehydrogenase
	Ca_10029	TIR-NBS-LRR disease resistance protein
